# Supplementary material for: Beta-1,4-galactosyltransferase-3 deficiency suppresses the growth of immunogenic tumors in mice
Source: Front Immunol. 2023 Oct 9;14:1272537. doi: 10.3389/fimmu.2023.1272537 (PMC10600447; doi:10.3389/fimmu.2023.1272537)
Supplement: Supplementary file 4 [file Table_3.xlsx]

## Sheet: Sheet1
Supplementary Table 3. Flow cytometry antibodies used in this study.
Target	Reactivity	Label	Clone	Supplier	Cat. No.	Dilution
CD3	Mouse	APC/Cy7	17A2	BioLegend	100222	Recommended
CD8	Mouse	AlexaFluor700	53-6.7	BioLegend	100730	Recommended
CD4	Mouse	Pacific Blue	GK1.5	BioLegend	100428	Recommended
IFN-γ	Mouse	PE/Cy7	XMG1.2	BioLegend	505808	Recommended
Granzyme B	Human/Mouse	PreCP-Cy5.5	QA16A02	BioLegend	372212	Recommended
Mouse IgG1, κ Isotype Ctrl Antibody	Isotype	PreCP-Cy5.5	MOPC-21	BioLegend	400149	Recommended
FOXP3	Mouse	PE-Cyanine5.5	FJK-16s	Invitrogen	35-5773-80	Recommended
CD11b	Human/Mouse	FITC	M1/70	BioLegend	101205	Recommended
F4/80	Mouse	PE-Cy7	BM8	Invitrogen	25-4801-82	Recommended
CD45	Mouse	FITC	30-F11	BioLegend	103108	Recommended
NK1.1	Mouse	PE	PK136	BioLegend	108707	Recommended
IA/IE	Mouse	PE-Cy7	M5/114.15.2	BioLegend	107629	Recommended
CD11a（Integrin alpha L）	Mouse	PE-Cy7	I21/7	BioLegend	153108	Recommended
Rat IgG2a, κ Isotype Ctrl Antibody	Isotype	PE-Cy7	RTK2758	BioLegend	400521	Recommended
CD69	Mouse	PreCP-Cy5.5	H1.2F3	BioLegend	104522	Recommended
Phospho-FAK (Tyr397)	Human/Mouse		31H5L17	Invitrogen	700255	Recommended
Gr-1	Mouse	Pacific Blue	RB6-8C5	BioLegend	108430	Recommended
