# Supplementary material for: Beta-1,4-galactosyltransferase-3 deficiency suppresses the growth of immunogenic tumors in mice
Source: Front Immunol. 2023 Oct 9;14:1272537. doi: 10.3389/fimmu.2023.1272537 (PMC10600447; doi:10.3389/fimmu.2023.1272537)
Supplement: Supplementary file 5 [file Table_4.xls]

Supplementary Table 4. Gene ontology analysis of upregulated differentially expressed genes.
GO_P Term ID	GO_P Term Desc	GO_P Term Level1	GO_P Term Level2	Term Candidate Gene Num	Total Candidate Gene Num	Term Gene Num	Total Gene Num	Rich Ratio	P value	Q value
GO:0002376	immune system process	biological_process	immune system process	18	107	457	22257	0.039387309	6.53E-12	4.28E-09
GO:0019886	antigen processing and presentation of exogenous peptide antigen via MHC class II	biological_process	immune system process	6	107	23	22257	0.260869565	1.01E-09	3.31E-07
GO:0002250	adaptive immune response	biological_process	immune system process	10	107	173	22257	0.057803468	1.14E-08	2.48E-06
GO:0006955	immune response	biological_process	immune system process	12	107	311	22257	0.038585209	3.40E-08	5.57E-06
GO:0045582	positive regulation of T cell differentiation	biological_process	developmental process	5	107	25	22257	0.2	1.15E-07	1.51E-05
GO:0002504	antigen processing and presentation of peptide or polysaccharide antigen via MHC class II	biological_process	immune system process	4	107	11	22257	0.363636364	1.62E-07	1.77E-05
GO:0032729	positive regulation of interferon-gamma production	biological_process	regulation of biological process	6	107	57	22257	0.105263158	3.19E-07	2.98E-05
GO:0045059	positive thymic T cell selection	biological_process	developmental process	4	107	16	22257	0.25	8.79E-07	7.20E-05
GO:0019882	antigen processing and presentation	biological_process	immune system process	5	107	48	22257	0.104166667	3.39E-06	2.04E-04
GO:0042130	negative regulation of T cell proliferation	biological_process	biological adhesion	5	107	48	22257	0.104166667	3.39E-06	2.04E-04
GO:0071346	cellular response to interferon-gamma	biological_process	immune system process	7	107	132	22257	0.053030303	3.50E-06	2.04E-04
GO:0002860	positive regulation of natural killer cell mediated cytotoxicity directed against tumor cell target	biological_process	regulation of biological process	3	107	7	22257	0.428571429	3.73E-06	2.04E-04
GO:0045954	positive regulation of natural killer cell mediated cytotoxicity	biological_process	regulation of biological process	4	107	23	22257	0.173913043	4.17E-06	2.10E-04
GO:0042102	positive regulation of T cell proliferation	biological_process	biological adhesion	5	107	72	22257	0.069444444	2.53E-05	0.001184398
GO:0042129	regulation of T cell proliferation	biological_process	cell proliferation	3	107	14	22257	0.214285714	3.78E-05	0.001652084
GO:0007166	cell surface receptor signaling pathway	biological_process	regulation of biological process	7	107	194	22257	0.036082474	4.29E-05	0.001755273
GO:0045066	regulatory T cell differentiation	biological_process	developmental process	2	107	3	22257	0.666666667	6.85E-05	0.002411092
GO:0032693	negative regulation of interleukin-10 production	biological_process	regulation of biological process	3	107	17	22257	0.176470588	6.99E-05	0.002411092
GO:0045060	negative thymic T cell selection	biological_process	developmental process	3	107	17	22257	0.176470588	6.99E-05	0.002411092
GO:0006954	inflammatory response	biological_process	response to stimulus	9	107	370	22257	0.024324324	7.53E-05	0.002466454
GO:0042997	negative regulation of Golgi to plasma membrane protein transport	biological_process	regulation of biological process	2	107	4	22257	0.5	1.37E-04	0.004064525
GO:0051142	positive regulation of NK T cell proliferation	biological_process	biological adhesion	2	107	4	22257	0.5	1.37E-04	0.004064525
GO:0030101	natural killer cell activation	biological_process	immune system process	3	107	23	22257	0.130434783	1.78E-04	0.005079608
GO:0045085	negative regulation of interleukin-2 biosynthetic process	biological_process	metabolic process	2	107	5	22257	0.4	2.27E-04	0.005795044
GO:0048002	antigen processing and presentation of peptide antigen	biological_process	immune system process	2	107	5	22257	0.4	2.27E-04	0.005795044
GO:0001676	long-chain fatty acid metabolic process	biological_process	metabolic process	3	107	25	22257	0.12	2.30E-04	0.005795044
GO:0032689	negative regulation of interferon-gamma production	biological_process	regulation of biological process	3	107	30	22257	0.1	3.99E-04	0.009334323
GO:0034341	response to interferon-gamma	biological_process	immune system process	3	107	30	22257	0.1	3.99E-04	0.009334323
GO:0031295	T cell costimulation	biological_process	biological adhesion	3	107	33	22257	0.090909091	5.31E-04	0.01198512
GO:0042832	defense response to protozoan	biological_process	response to stimulus	3	107	34	22257	0.088235294	5.80E-04	0.01266254
GO:0002456	T cell mediated immunity	biological_process	response to stimulus	2	107	8	22257	0.25	6.29E-04	0.01329266
GO:0042110	T cell activation	biological_process	immune system process	3	107	38	22257	0.078947368	8.06E-04	0.01600439
GO:2000320	negative regulation of T-helper 17 cell differentiation	biological_process	cellular process	2	107	9	22257	0.222222222	8.06E-04	0.01600439
GO:0034097	response to cytokine	biological_process	response to stimulus	4	107	89	22257	0.04494382	9.01E-04	0.01735242
GO:0046641	positive regulation of alpha-beta T cell proliferation	biological_process	biological adhesion	2	107	11	22257	0.181818182	0.001224173	0.02227315
GO:0050777	negative regulation of immune response	biological_process	regulation of biological process	2	107	11	22257	0.181818182	0.001224173	0.02227315
GO:0002827	positive regulation of T-helper 1 type immune response	biological_process	regulation of biological process	2	107	12	22257	0.166666667	0.001464403	0.02459446
GO:0032740	positive regulation of interleukin-17 production	biological_process	regulation of biological process	2	107	12	22257	0.166666667	0.001464403	0.02459446
GO:0071377	cellular response to glucagon stimulus	biological_process	response to stimulus	2	107	12	22257	0.166666667	0.001464403	0.02459446
GO:0032700	negative regulation of interleukin-17 production	biological_process	regulation of biological process	2	107	13	22257	0.153846154	0.001725234	0.02756167
GO:0048304	positive regulation of isotype switching to IgG isotypes	biological_process	developmental process	2	107	13	22257	0.153846154	0.001725234	0.02756167
GO:0002021	response to dietary excess	biological_process	response to stimulus	2	107	15	22257	0.133333333	0.002307904	0.03515528
GO:0032609	interferon-gamma production	biological_process	multicellular organismal process	2	107	15	22257	0.133333333	0.002307904	0.03515528
GO:0002606	positive regulation of dendritic cell antigen processing and presentation	biological_process	regulation of biological process	2	107	16	22257	0.125	0.002629347	0.03914142
GO:0071222	cellular response to lipopolysaccharide	biological_process	response to stimulus	5	107	200	22257	0.025	0.00282515	0.04053634
GO:0032496	response to lipopolysaccharide	biological_process	response to stimulus	5	107	202	22257	0.024752475	0.002948462	0.04053634
GO:0019433	triglyceride catabolic process	biological_process	metabolic process	2	107	17	22257	0.117647059	0.002970602	0.04053634
GO:0050710	negative regulation of cytokine secretion	biological_process	regulation of biological process	2	107	17	22257	0.117647059	0.002970602	0.04053634
GO:0019432	triglyceride biosynthetic process	biological_process	metabolic process	2	107	18	22257	0.111111111	0.003331473	0.04313557
GO:0032703	negative regulation of interleukin-2 production	biological_process	regulation of biological process	2	107	18	22257	0.111111111	0.003331473	0.04313557
GO:0009617	response to bacterium	biological_process	response to stimulus	5	107	209	22257	0.023923445	0.003410806	0.04313557
GO:0001516	prostaglandin biosynthetic process	biological_process	metabolic process	2	107	19	22257	0.105263158	0.003711767	0.04313557
GO:0001771	immunological synapse formation	biological_process	immune system process	2	107	20	22257	0.1	0.004111294	0.04313557
GO:0034389	lipid droplet organization	biological_process	cellular process	2	107	20	22257	0.1	0.004111294	0.04313557
GO:0002300	CD8-positive, alpha-beta intraepithelial T cell differentiation	biological_process	multicellular organismal process	1	107	1	22257	1	0.004807476	0.04313557
GO:0002644	negative regulation of tolerance induction	biological_process	developmental process	1	107	1	22257	1	0.004807476	0.04313557
GO:0002728	negative regulation of natural killer cell cytokine production	biological_process	immune system process	1	107	1	22257	1	0.004807476	0.04313557
GO:0002851	positive regulation of peripheral T cell tolerance induction	biological_process	developmental process	1	107	1	22257	1	0.004807476	0.04313557
GO:0002881	negative regulation of chronic inflammatory response to non-antigenic stimulus	biological_process	regulation of biological process	1	107	1	22257	1	0.004807476	0.04313557
GO:0010714	positive regulation of collagen metabolic process	biological_process	metabolic process	1	107	1	22257	1	0.004807476	0.04313557
GO:0032305	positive regulation of icosanoid secretion	biological_process	regulation of biological process	1	107	1	22257	1	0.004807476	0.04313557
GO:0032610	interleukin-1 alpha production	biological_process	multicellular organismal process	1	107	1	22257	1	0.004807476	0.04313557
GO:0033955	mitochondrial DNA inheritance	biological_process	cellular process	1	107	1	22257	1	0.004807476	0.04313557
GO:0035691	macrophage migration inhibitory factor signaling pathway	biological_process	regulation of biological process	1	107	1	22257	1	0.004807476	0.04313557
GO:0036153	triglyceride acyl-chain remodeling	biological_process	metabolic process	1	107	1	22257	1	0.004807476	0.04313557
GO:0042938	dipeptide transport	biological_process	localization	1	107	1	22257	1	0.004807476	0.04313557
GO:0045065	cytotoxic T cell differentiation	biological_process	developmental process	1	107	1	22257	1	0.004807476	0.04313557
GO:0061903	positive regulation of 1-phosphatidylinositol-3-kinase activity	biological_process	metabolic process	1	107	1	22257	1	0.004807476	0.04313557
GO:0070228	regulation of lymphocyte apoptotic process	biological_process	regulation of biological process	1	107	1	22257	1	0.004807476	0.04313557
GO:0098817	evoked excitatory postsynaptic potential	biological_process	regulation of biological process	1	107	1	22257	1	0.004807476	0.04313557
GO:0150090	multiple spine synapse organization, single dendrite	biological_process	cellular process	1	107	1	22257	1	0.004807476	0.04313557
GO:1904784	NLRP1 inflammasome complex assembly	biological_process	cellular process	1	107	1	22257	1	0.004807476	0.04313557
GO:1905413	regulation of dense core granule exocytosis	biological_process	localization	1	107	1	22257	1	0.004807476	0.04313557
GO:0001774	microglial cell activation	biological_process	immune system process	2	107	23	22257	0.086956522	0.005423371	0.04736411
GO:0050850	positive regulation of calcium-mediated signaling	biological_process	regulation of biological process	2	107	23	22257	0.086956522	0.005423371	0.04736411
GO:0018108	peptidyl-tyrosine phosphorylation	biological_process	metabolic process	4	107	148	22257	0.027027027	0.005705882	0.04917569
GO:0032753	positive regulation of interleukin-4 production	biological_process	regulation of biological process	2	107	24	22257	0.083333333	0.005897938	0.05017077
GO:0016064	immunoglobulin mediated immune response	biological_process	immune system process	2	107	27	22257	0.074074074	0.007430673	0.0560964
GO:0019068	virion assembly	biological_process	multi-organism process	2	107	27	22257	0.074074074	0.007430673	0.0560964
GO:0032733	positive regulation of interleukin-10 production	biological_process	regulation of biological process	2	107	27	22257	0.074074074	0.007430673	0.0560964
GO:0070098	chemokine-mediated signaling pathway	biological_process	regulation of biological process	3	107	84	22257	0.035714286	0.007763455	0.0560964
GO:0048839	inner ear development	biological_process	developmental process	3	107	85	22257	0.035294118	0.008019751	0.0560964
GO:0019221	cytokine-mediated signaling pathway	biological_process	regulation of biological process	4	107	164	22257	0.024390244	0.008149342	0.0560964
GO:0065003	protein-containing complex assembly	biological_process	cellular process	3	107	88	22257	0.034090909	0.008818392	0.0560964
GO:0045087	innate immune response	biological_process	immune system process	7	107	488	22257	0.014344262	0.009285323	0.0560964
GO:0009615	response to virus	biological_process	response to stimulus	3	107	90	22257	0.033333333	0.00937581	0.0560964
GO:0002101	tRNA wobble cytosine modification	biological_process	cellular process	1	107	2	22257	0.5	0.009592056	0.0560964
GO:0002282	microglial cell activation involved in immune response	biological_process	immune system process	1	107	2	22257	0.5	0.009592056	0.0560964
GO:0002305	CD8-positive, gamma-delta intraepithelial T cell differentiation	biological_process	developmental process	1	107	2	22257	0.5	0.009592056	0.0560964
GO:0002362	CD4-positive, CD25-positive, alpha-beta regulatory T cell lineage commitment	biological_process	developmental process	1	107	2	22257	0.5	0.009592056	0.0560964
GO:0002729	positive regulation of natural killer cell cytokine production	biological_process	regulation of biological process	1	107	2	22257	0.5	0.009592056	0.0560964
GO:0002792	negative regulation of peptide secretion	biological_process	regulation of biological process	1	107	2	22257	0.5	0.009592056	0.0560964
GO:0002863	positive regulation of inflammatory response to antigenic stimulus	biological_process	regulation of biological process	1	107	2	22257	0.5	0.009592056	0.0560964
GO:0010712	regulation of collagen metabolic process	biological_process	metabolic process	1	107	2	22257	0.5	0.009592056	0.0560964
GO:0019543	propionate catabolic process	biological_process	metabolic process	1	107	2	22257	0.5	0.009592056	0.0560964
GO:0030887	positive regulation of myeloid dendritic cell activation	biological_process	regulation of biological process	1	107	2	22257	0.5	0.009592056	0.0560964
GO:0032304	negative regulation of icosanoid secretion	biological_process	regulation of biological process	1	107	2	22257	0.5	0.009592056	0.0560964
GO:0032831	positive regulation of CD4-positive, CD25-positive, alpha-beta regulatory T cell differentiation	biological_process	developmental process	1	107	2	22257	0.5	0.009592056	0.0560964
GO:0035442	dipeptide transmembrane transport	biological_process	localization	1	107	2	22257	0.5	0.009592056	0.0560964
GO:0042360	vitamin E metabolic process	biological_process	metabolic process	1	107	2	22257	0.5	0.009592056	0.0560964
GO:0042361	menaquinone catabolic process	biological_process	metabolic process	1	107	2	22257	0.5	0.009592056	0.0560964
GO:0042377	vitamin K catabolic process	biological_process	metabolic process	1	107	2	22257	0.5	0.009592056	0.0560964
GO:0042891	antibiotic transport	biological_process	response to stimulus	1	107	2	22257	0.5	0.009592056	0.0560964
GO:0043000	Golgi to plasma membrane CFTR protein transport	biological_process	localization	1	107	2	22257	0.5	0.009592056	0.0560964
GO:0045077	negative regulation of interferon-gamma biosynthetic process	biological_process	metabolic process	1	107	2	22257	0.5	0.009592056	0.0560964
GO:0046327	glycerol biosynthetic process from pyruvate	biological_process	metabolic process	1	107	2	22257	0.5	0.009592056	0.0560964
GO:0046635	positive regulation of alpha-beta T cell activation	biological_process	biological adhesion	1	107	2	22257	0.5	0.009592056	0.0560964
GO:0061402	positive regulation of transcription from RNA polymerase II promoter in response to acidic pH	biological_process	regulation of biological process	1	107	2	22257	0.5	0.009592056	0.0560964
GO:0110091	negative regulation of hippocampal neuron apoptotic process	biological_process	regulation of biological process	1	107	2	22257	0.5	0.009592056	0.0560964
GO:1990983	tRNA demethylation	biological_process	metabolic process	1	107	2	22257	0.5	0.009592056	0.0560964
GO:2000502	negative regulation of natural killer cell chemotaxis	biological_process	regulation of biological process	1	107	2	22257	0.5	0.009592056	0.0560964
GO:2000872	positive regulation of progesterone secretion	biological_process	reproduction	1	107	2	22257	0.5	0.009592056	0.0560964
GO:0043434	response to peptide hormone	biological_process	response to stimulus	3	107	94	22257	0.031914894	0.01055129	0.06116013
GO:0050852	T cell receptor signaling pathway	biological_process	positive regulation of biological process	3	107	95	22257	0.031578947	0.01085789	0.06238525
GO:0042157	lipoprotein metabolic process	biological_process	metabolic process	2	107	33	22257	0.060606061	0.01097055	0.06248444
GO:0019722	calcium-mediated signaling	biological_process	regulation of biological process	3	107	96	22257	0.03125	0.01116961	0.06306978
GO:0001816	cytokine production	biological_process	multicellular organismal process	2	107	34	22257	0.058823529	0.01161996	0.0643957
GO:0051085	chaperone cofactor-dependent protein refolding	biological_process	cellular process	2	107	34	22257	0.058823529	0.01161996	0.0643957
GO:0033209	tumor necrosis factor-mediated signaling pathway	biological_process	regulation of biological process	2	107	35	22257	0.057142857	0.01228589	0.0643957
GO:0032735	positive regulation of interleukin-12 production	biological_process	regulation of biological process	2	107	36	22257	0.055555556	0.01296817	0.0643957
GO:0001787	natural killer cell proliferation	biological_process	cell proliferation	1	107	3	22257	0.333333333	0.01435385	0.0643957
GO:0002223	stimulatory C-type lectin receptor signaling pathway	biological_process	regulation of biological process	1	107	3	22257	0.333333333	0.01435385	0.0643957
GO:0002503	peptide antigen assembly with MHC class II protein complex	biological_process	immune system process	1	107	3	22257	0.333333333	0.01435385	0.0643957
GO:0002507	tolerance induction	biological_process	developmental process	1	107	3	22257	0.333333333	0.01435385	0.0643957
GO:0002534	cytokine production involved in inflammatory response	biological_process	multicellular organismal process	1	107	3	22257	0.333333333	0.01435385	0.0643957
GO:0002579	positive regulation of antigen processing and presentation	biological_process	regulation of biological process	1	107	3	22257	0.333333333	0.01435385	0.0643957
GO:0002667	regulation of T cell anergy	biological_process	developmental process	1	107	3	22257	0.333333333	0.01435385	0.0643957
GO:0002689	negative regulation of leukocyte chemotaxis	biological_process	regulation of biological process	1	107	3	22257	0.333333333	0.01435385	0.0643957
GO:0002891	positive regulation of immunoglobulin mediated immune response	biological_process	regulation of biological process	1	107	3	22257	0.333333333	0.01435385	0.0643957
GO:0006448	regulation of translational elongation	biological_process	metabolic process	1	107	3	22257	0.333333333	0.01435385	0.0643957
GO:0035552	oxidative single-stranded DNA demethylation	biological_process	cellular process	1	107	3	22257	0.333333333	0.01435385	0.0643957
GO:0042036	negative regulation of cytokine biosynthetic process	biological_process	metabolic process	1	107	3	22257	0.333333333	0.01435385	0.0643957
GO:0042245	RNA repair	biological_process	cellular process	1	107	3	22257	0.333333333	0.01435385	0.0643957
GO:0042376	phylloquinone catabolic process	biological_process	metabolic process	1	107	3	22257	0.333333333	0.01435385	0.0643957
GO:0042534	regulation of tumor necrosis factor biosynthetic process	biological_process	metabolic process	1	107	3	22257	0.333333333	0.01435385	0.0643957
GO:0043366	beta selection	biological_process	developmental process	1	107	3	22257	0.333333333	0.01435385	0.0643957
GO:0043420	anthranilate metabolic process	biological_process	metabolic process	1	107	3	22257	0.333333333	0.01435385	0.0643957
GO:0045605	negative regulation of epidermal cell differentiation	biological_process	regulation of biological process	1	107	3	22257	0.333333333	0.01435385	0.0643957
GO:0045660	positive regulation of neutrophil differentiation	biological_process	developmental process	1	107	3	22257	0.333333333	0.01435385	0.0643957
GO:0046874	quinolinate metabolic process	biological_process	metabolic process	1	107	3	22257	0.333333333	0.01435385	0.0643957
GO:0048294	negative regulation of isotype switching to IgE isotypes	biological_process	developmental process	1	107	3	22257	0.333333333	0.01435385	0.0643957
GO:0048302	regulation of isotype switching to IgG isotypes	biological_process	developmental process	1	107	3	22257	0.333333333	0.01435385	0.0643957
GO:0055096	low-density lipoprotein particle mediated signaling	biological_process	regulation of biological process	1	107	3	22257	0.333333333	0.01435385	0.0643957
GO:0060369	positive regulation of Fc receptor mediated stimulatory signaling pathway	biological_process	regulation of biological process	1	107	3	22257	0.333333333	0.01435385	0.0643957
GO:1904640	response to methionine	biological_process	response to stimulus	1	107	3	22257	0.333333333	0.01435385	0.0643957
GO:1990502	dense core granule maturation	biological_process	developmental process	1	107	3	22257	0.333333333	0.01435385	0.0643957
GO:0050718	positive regulation of interleukin-1 beta secretion	biological_process	regulation of biological process	2	107	39	22257	0.051282051	0.01511139	0.06687811
GO:0090023	positive regulation of neutrophil chemotaxis	biological_process	regulation of biological process	2	107	39	22257	0.051282051	0.01511139	0.06687811
GO:0046677	response to antibiotic	biological_process	response to stimulus	2	107	41	22257	0.048780488	0.01661887	0.0702578
GO:0051482	positive regulation of cytosolic calcium ion concentration involved in phospholipase C-activating G protein-coupled signaling pathway	biological_process	cellular process	2	107	41	22257	0.048780488	0.01661887	0.0702578
GO:0055088	lipid homeostasis	biological_process	biological regulation	2	107	41	22257	0.048780488	0.01661887	0.0702578
GO:0051607	defense response to virus	biological_process	immune system process	4	107	211	22257	0.018957346	0.01899188	0.0702578
GO:0002361	CD4-positive, CD25-positive, alpha-beta regulatory T cell differentiation	biological_process	developmental process	1	107	4	22257	0.25	0.01909296	0.0702578
GO:0002381	immunoglobulin production involved in immunoglobulin mediated immune response	biological_process	immune system process	1	107	4	22257	0.25	0.01909296	0.0702578
GO:0002513	tolerance induction to self antigen	biological_process	developmental process	1	107	4	22257	0.25	0.01909296	0.0702578
GO:0002666	positive regulation of T cell tolerance induction	biological_process	developmental process	1	107	4	22257	0.25	0.01909296	0.0702578
GO:0002669	positive regulation of T cell anergy	biological_process	developmental process	1	107	4	22257	0.25	0.01909296	0.0702578
GO:0002677	negative regulation of chronic inflammatory response	biological_process	regulation of biological process	1	107	4	22257	0.25	0.01909296	0.0702578
GO:0006475	internal protein amino acid acetylation	biological_process	metabolic process	1	107	4	22257	0.25	0.01909296	0.0702578
GO:0010536	positive regulation of activation of Janus kinase activity	biological_process	metabolic process	1	107	4	22257	0.25	0.01909296	0.0702578
GO:0031064	negative regulation of histone deacetylation	biological_process	metabolic process	1	107	4	22257	0.25	0.01909296	0.0702578
GO:0032714	negative regulation of interleukin-5 production	biological_process	regulation of biological process	1	107	4	22257	0.25	0.01909296	0.0702578
GO:0032946	positive regulation of mononuclear cell proliferation	biological_process	regulation of biological process	1	107	4	22257	0.25	0.01909296	0.0702578
GO:0033092	positive regulation of immature T cell proliferation in thymus	biological_process	developmental process	1	107	4	22257	0.25	0.01909296	0.0702578
GO:0034354	'de novo' NAD biosynthetic process from tryptophan	biological_process	metabolic process	1	107	4	22257	0.25	0.01909296	0.0702578
GO:0036101	leukotriene B4 catabolic process	biological_process	metabolic process	1	107	4	22257	0.25	0.01909296	0.0702578
GO:0044752	response to human chorionic gonadotropin	biological_process	response to stimulus	1	107	4	22257	0.25	0.01909296	0.0702578
GO:0045590	negative regulation of regulatory T cell differentiation	biological_process	biological adhesion	1	107	4	22257	0.25	0.01909296	0.0702578
GO:0048859	formation of anatomical boundary	biological_process	developmental process	1	107	4	22257	0.25	0.01909296	0.0702578
GO:0051365	cellular response to potassium ion starvation	biological_process	cellular process	1	107	4	22257	0.25	0.01909296	0.0702578
GO:0061515	myeloid cell development	biological_process	developmental process	1	107	4	22257	0.25	0.01909296	0.0702578
GO:0070989	oxidative demethylation	biological_process	metabolic process	1	107	4	22257	0.25	0.01909296	0.0702578
GO:0071469	cellular response to alkaline pH	biological_process	response to stimulus	1	107	4	22257	0.25	0.01909296	0.0702578
GO:0072676	lymphocyte migration	biological_process	immune system process	1	107	4	22257	0.25	0.01909296	0.0702578
GO:1902186	regulation of viral release from host cell	biological_process	regulation of biological process	1	107	4	22257	0.25	0.01909296	0.0702578
GO:1905867	epididymis development	biological_process	developmental process	1	107	4	22257	0.25	0.01909296	0.0702578
GO:2000329	negative regulation of T-helper 17 cell lineage commitment	biological_process	developmental process	1	107	4	22257	0.25	0.01909296	0.0702578
GO:2000552	negative regulation of T-helper 2 cell cytokine production	biological_process	regulation of biological process	1	107	4	22257	0.25	0.01909296	0.0702578
GO:0015074	DNA integration	biological_process	metabolic process	2	107	45	22257	0.044444444	0.01981671	0.07251366
GO:0006898	receptor-mediated endocytosis	biological_process	localization	3	107	120	22257	0.025	0.02021781	0.07357036
GO:0030217	T cell differentiation	biological_process	developmental process	2	107	47	22257	0.042553191	0.02150451	0.07782019
GO:0002344	B cell affinity maturation	biological_process	developmental process	1	107	5	22257	0.2	0.02380949	0.07956743
GO:0002922	positive regulation of humoral immune response	biological_process	regulation of biological process	1	107	5	22257	0.2	0.02380949	0.07956743
GO:0010453	regulation of cell fate commitment	biological_process	developmental process	1	107	5	22257	0.2	0.02380949	0.07956743
GO:0019805	quinolinate biosynthetic process	biological_process	metabolic process	1	107	5	22257	0.2	0.02380949	0.07956743
GO:0032713	negative regulation of interleukin-4 production	biological_process	regulation of biological process	1	107	5	22257	0.2	0.02380949	0.07956743
GO:0035425	autocrine signaling	biological_process	signaling	1	107	5	22257	0.2	0.02380949	0.07956743
GO:0035655	interleukin-18-mediated signaling pathway	biological_process	regulation of biological process	1	107	5	22257	0.2	0.02380949	0.07956743
GO:0035744	T-helper 1 cell cytokine production	biological_process	immune system process	1	107	5	22257	0.2	0.02380949	0.07956743
GO:0042093	T-helper cell differentiation	biological_process	developmental process	1	107	5	22257	0.2	0.02380949	0.07956743
GO:0045061	thymic T cell selection	biological_process	developmental process	1	107	5	22257	0.2	0.02380949	0.07956743
GO:0045345	positive regulation of MHC class I biosynthetic process	biological_process	metabolic process	1	107	5	22257	0.2	0.02380949	0.07956743
GO:0046596	regulation of viral entry into host cell	biological_process	regulation of biological process	1	107	5	22257	0.2	0.02380949	0.07956743
GO:0070236	negative regulation of activation-induced cell death of T cells	biological_process	regulation of biological process	1	107	5	22257	0.2	0.02380949	0.07956743
GO:0070741	response to interleukin-6	biological_process	response to stimulus	1	107	5	22257	0.2	0.02380949	0.07956743
GO:1903721	positive regulation of I-kappaB phosphorylation	biological_process	metabolic process	1	107	5	22257	0.2	0.02380949	0.07956743
GO:0097191	extrinsic apoptotic signaling pathway	biological_process	regulation of biological process	2	107	50	22257	0.04	0.02414376	0.08027494
GO:0010466	negative regulation of peptidase activity	biological_process	metabolic process	3	107	131	22257	0.022900763	0.02538574	0.08397808
GO:0002931	response to ischemia	biological_process	response to stimulus	2	107	52	22257	0.038461538	0.02597317	0.08463894
GO:0030163	protein catabolic process	biological_process	metabolic process	2	107	52	22257	0.038461538	0.02597317	0.08463894
GO:0071549	cellular response to dexamethasone stimulus	biological_process	cellular process	2	107	52	22257	0.038461538	0.02597317	0.08463894
GO:0007200	phospholipase C-activating G protein-coupled receptor signaling pathway	biological_process	regulation of biological process	2	107	53	22257	0.037735849	0.02690839	0.08564143
GO:0045600	positive regulation of fat cell differentiation	biological_process	developmental process	2	107	53	22257	0.037735849	0.02690839	0.08564143
GO:0048469	cell maturation	biological_process	developmental process	2	107	53	22257	0.037735849	0.02690839	0.08564143
GO:0030890	positive regulation of B cell proliferation	biological_process	regulation of biological process	2	107	54	22257	0.037037037	0.02785709	0.08564143
GO:0006935	chemotaxis	biological_process	locomotion	3	107	137	22257	0.02189781	0.02847635	0.08564143
GO:0002725	negative regulation of T cell cytokine production	biological_process	regulation of biological process	1	107	6	22257	0.166666667	0.02850356	0.08564143
GO:0002934	desmosome organization	biological_process	cellular process	1	107	6	22257	0.166666667	0.02850356	0.08564143
GO:0016264	gap junction assembly	biological_process	cellular process	1	107	6	22257	0.166666667	0.02850356	0.08564143
GO:0032792	negative regulation of CREB transcription factor activity	biological_process	metabolic process	1	107	6	22257	0.166666667	0.02850356	0.08564143
GO:0032914	positive regulation of transforming growth factor beta1 production	biological_process	regulation of biological process	1	107	6	22257	0.166666667	0.02850356	0.08564143
GO:0045063	T-helper 1 cell differentiation	biological_process	developmental process	1	107	6	22257	0.166666667	0.02850356	0.08564143
GO:0045581	negative regulation of T cell differentiation	biological_process	developmental process	1	107	6	22257	0.166666667	0.02850356	0.08564143
GO:0048305	immunoglobulin secretion	biological_process	immune system process	1	107	6	22257	0.166666667	0.02850356	0.08564143
GO:0051135	positive regulation of NK T cell activation	biological_process	biological adhesion	1	107	6	22257	0.166666667	0.02850356	0.08564143
GO:0060022	hard palate development	biological_process	developmental process	1	107	6	22257	0.166666667	0.02850356	0.08564143
GO:0071332	cellular response to fructose stimulus	biological_process	response to stimulus	1	107	6	22257	0.166666667	0.02850356	0.08564143
GO:2000556	positive regulation of T-helper 1 cell cytokine production	biological_process	regulation of biological process	1	107	6	22257	0.166666667	0.02850356	0.08564143
GO:0032720	negative regulation of tumor necrosis factor production	biological_process	multicellular organismal process	2	107	55	22257	0.036363636	0.02881911	0.08619414
GO:0051092	positive regulation of NF-kappaB transcription factor activity	biological_process	metabolic process	3	107	141	22257	0.021276596	0.03064294	0.09091965
GO:0043123	positive regulation of I-kappaB kinase/NF-kappaB signaling	biological_process	regulation of biological process	3	107	143	22257	0.020979021	0.03175798	0.09091965
GO:0071356	cellular response to tumor necrosis factor	biological_process	response to stimulus	3	107	145	22257	0.020689655	0.03289411	0.09091965
GO:0002636	positive regulation of germinal center formation	biological_process	developmental process	1	107	7	22257	0.142857143	0.03317526	0.09091965
GO:0002637	regulation of immunoglobulin production	biological_process	regulation of biological process	1	107	7	22257	0.142857143	0.03317526	0.09091965
GO:0002906	negative regulation of mature B cell apoptotic process	biological_process	regulation of biological process	1	107	7	22257	0.142857143	0.03317526	0.09091965
GO:0006307	DNA dealkylation involved in DNA repair	biological_process	metabolic process	1	107	7	22257	0.142857143	0.03317526	0.09091965
GO:0006569	tryptophan catabolic process	biological_process	metabolic process	1	107	7	22257	0.142857143	0.03317526	0.09091965
GO:0006857	oligopeptide transport	biological_process	localization	1	107	7	22257	0.142857143	0.03317526	0.09091965
GO:0010890	positive regulation of sequestering of triglyceride	biological_process	regulation of biological process	1	107	7	22257	0.142857143	0.03317526	0.09091965
GO:0032819	positive regulation of natural killer cell proliferation	biological_process	regulation of biological process	1	107	7	22257	0.142857143	0.03317526	0.09091965
GO:0033005	positive regulation of mast cell activation	biological_process	regulation of biological process	1	107	7	22257	0.142857143	0.03317526	0.09091965
GO:0034372	very-low-density lipoprotein particle remodeling	biological_process	regulation of biological process	1	107	7	22257	0.142857143	0.03317526	0.09091965
GO:0038094	Fc-gamma receptor signaling pathway	biological_process	regulation of biological process	1	107	7	22257	0.142857143	0.03317526	0.09091965
GO:0042509	regulation of tyrosine phosphorylation of STAT protein	biological_process	metabolic process	1	107	7	22257	0.142857143	0.03317526	0.09091965
GO:0045428	regulation of nitric oxide biosynthetic process	biological_process	metabolic process	1	107	7	22257	0.142857143	0.03317526	0.09091965
GO:0050672	negative regulation of lymphocyte proliferation	biological_process	regulation of biological process	1	107	7	22257	0.142857143	0.03317526	0.09091965
GO:0060019	radial glial cell differentiation	biological_process	developmental process	1	107	7	22257	0.142857143	0.03317526	0.09091965
GO:0070206	protein trimerization	biological_process	cellular process	1	107	7	22257	0.142857143	0.03317526	0.09091965
GO:0070234	positive regulation of T cell apoptotic process	biological_process	regulation of biological process	1	107	7	22257	0.142857143	0.03317526	0.09091965
GO:0051897	positive regulation of protein kinase B signaling	biological_process	regulation of biological process	3	107	146	22257	0.020547945	0.03347007	0.0913454
GO:0006629	lipid metabolic process	biological_process	metabolic process	6	107	501	22257	0.011976048	0.03403697	0.09250712
GO:0001961	positive regulation of cytokine-mediated signaling pathway	biological_process	regulation of biological process	1	107	8	22257	0.125	0.03782471	0.0975401
GO:0002830	positive regulation of type 2 immune response	biological_process	regulation of biological process	1	107	8	22257	0.125	0.03782471	0.0975401
GO:0010886	positive regulation of cholesterol storage	biological_process	regulation of biological process	1	107	8	22257	0.125	0.03782471	0.0975401
GO:0010972	negative regulation of G2/M transition of mitotic cell cycle	biological_process	regulation of biological process	1	107	8	22257	0.125	0.03782471	0.0975401
GO:0032611	interleukin-1 beta production	biological_process	multicellular organismal process	1	107	8	22257	0.125	0.03782471	0.0975401
GO:0035672	oligopeptide transmembrane transport	biological_process	localization	1	107	8	22257	0.125	0.03782471	0.0975401
GO:0045348	positive regulation of MHC class II biosynthetic process	biological_process	metabolic process	1	107	8	22257	0.125	0.03782471	0.0975401
GO:0048512	circadian behavior	biological_process	behavior	1	107	8	22257	0.125	0.03782471	0.0975401
GO:0050869	negative regulation of B cell activation	biological_process	regulation of biological process	1	107	8	22257	0.125	0.03782471	0.0975401
GO:0060706	cell differentiation involved in embryonic placenta development	biological_process	developmental process	1	107	8	22257	0.125	0.03782471	0.0975401
GO:0060907	positive regulation of macrophage cytokine production	biological_process	regulation of biological process	1	107	8	22257	0.125	0.03782471	0.0975401
GO:0072540	T-helper 17 cell lineage commitment	biological_process	developmental process	1	107	8	22257	0.125	0.03782471	0.0975401
GO:2000144	positive regulation of DNA-templated transcription, initiation	biological_process	metabolic process	1	107	8	22257	0.125	0.03782471	0.0975401
GO:0035458	cellular response to interferon-beta	biological_process	response to stimulus	2	107	66	22257	0.03030303	0.04023969	0.1033608
GO:0002084	protein depalmitoylation	biological_process	metabolic process	1	107	9	22257	0.111111111	0.04245201	0.1045341
GO:0002862	negative regulation of inflammatory response to antigenic stimulus	biological_process	regulation of biological process	1	107	9	22257	0.111111111	0.04245201	0.1045341
GO:0006687	glycosphingolipid metabolic process	biological_process	metabolic process	1	107	9	22257	0.111111111	0.04245201	0.1045341
GO:0030854	positive regulation of granulocyte differentiation	biological_process	developmental process	1	107	9	22257	0.111111111	0.04245201	0.1045341
GO:0032725	positive regulation of granulocyte macrophage colony-stimulating factor production	biological_process	regulation of biological process	1	107	9	22257	0.111111111	0.04245201	0.1045341
GO:0034393	positive regulation of smooth muscle cell apoptotic process	biological_process	regulation of biological process	1	107	9	22257	0.111111111	0.04245201	0.1045341
GO:0044406	adhesion of symbiont to host	biological_process	biological adhesion	1	107	9	22257	0.111111111	0.04245201	0.1045341
GO:0045657	positive regulation of monocyte differentiation	biological_process	cellular process	1	107	9	22257	0.111111111	0.04245201	0.1045341
GO:0048143	astrocyte activation	biological_process	developmental process	1	107	9	22257	0.111111111	0.04245201	0.1045341
GO:0070129	regulation of mitochondrial translation	biological_process	metabolic process	1	107	9	22257	0.111111111	0.04245201	0.1045341
GO:2000549	positive regulation of dendritic cell dendrite assembly	biological_process	regulation of biological process	1	107	9	22257	0.111111111	0.04245201	0.1045341
GO:1901224	positive regulation of NIK/NF-kappaB signaling	biological_process	regulation of biological process	2	107	70	22257	0.028571429	0.04475122	0.1096886
GO:0006633	fatty acid biosynthetic process	biological_process	metabolic process	2	107	71	22257	0.028169014	0.04590717	0.1096886
GO:0001574	ganglioside biosynthetic process	biological_process	metabolic process	1	107	10	22257	0.1	0.04705726	0.1096886
GO:0001956	positive regulation of neurotransmitter secretion	biological_process	regulation of biological process	1	107	10	22257	0.1	0.04705726	0.1096886
GO:0002438	acute inflammatory response to antigenic stimulus	biological_process	response to stimulus	1	107	10	22257	0.1	0.04705726	0.1096886
GO:0006650	glycerophospholipid metabolic process	biological_process	metabolic process	1	107	10	22257	0.1	0.04705726	0.1096886
GO:0010224	response to UV-B	biological_process	response to stimulus	1	107	10	22257	0.1	0.04705726	0.1096886
GO:0045589	regulation of regulatory T cell differentiation	biological_process	developmental process	1	107	10	22257	0.1	0.04705726	0.1096886
GO:0045616	regulation of keratinocyte differentiation	biological_process	developmental process	1	107	10	22257	0.1	0.04705726	0.1096886
GO:0045953	negative regulation of natural killer cell mediated cytotoxicity	biological_process	regulation of biological process	1	107	10	22257	0.1	0.04705726	0.1096886
GO:0046638	positive regulation of alpha-beta T cell differentiation	biological_process	developmental process	1	107	10	22257	0.1	0.04705726	0.1096886
GO:0050671	positive regulation of lymphocyte proliferation	biological_process	regulation of biological process	1	107	10	22257	0.1	0.04705726	0.1096886
GO:0071493	cellular response to UV-B	biological_process	response to stimulus	1	107	10	22257	0.1	0.04705726	0.1096886
GO:0072610	interleukin-12 secretion	biological_process	localization	1	107	10	22257	0.1	0.04705726	0.1096886
GO:0090009	primitive streak formation	biological_process	developmental process	1	107	10	22257	0.1	0.04705726	0.1096886
GO:0070374	positive regulation of ERK1 and ERK2 cascade	biological_process	metabolic process	4	107	285	22257	0.014035088	0.04884389	0.1134495
GO:0002821	positive regulation of adaptive immune response	biological_process	regulation of biological process	1	107	11	22257	0.090909091	0.05164057	0.1150496
GO:0009650	UV protection	biological_process	response to stimulus	1	107	11	22257	0.090909091	0.05164057	0.1150496
GO:0030851	granulocyte differentiation	biological_process	developmental process	1	107	11	22257	0.090909091	0.05164057	0.1150496
GO:0032816	positive regulation of natural killer cell activation	biological_process	regulation of biological process	1	107	11	22257	0.090909091	0.05164057	0.1150496
GO:0035067	negative regulation of histone acetylation	biological_process	metabolic process	1	107	11	22257	0.090909091	0.05164057	0.1150496
GO:0042119	neutrophil activation	biological_process	immune system process	1	107	11	22257	0.090909091	0.05164057	0.1150496
GO:0046598	positive regulation of viral entry into host cell	biological_process	regulation of biological process	1	107	11	22257	0.090909091	0.05164057	0.1150496
GO:0048541	Peyer's patch development	biological_process	developmental process	1	107	11	22257	0.090909091	0.05164057	0.1150496
GO:0050795	regulation of behavior	biological_process	regulation of biological process	1	107	11	22257	0.090909091	0.05164057	0.1150496
GO:0060491	regulation of cell projection assembly	biological_process	regulation of biological process	1	107	11	22257	0.090909091	0.05164057	0.1150496
GO:0090197	positive regulation of chemokine secretion	biological_process	regulation of biological process	1	107	11	22257	0.090909091	0.05164057	0.1150496
GO:1900272	negative regulation of long-term synaptic potentiation	biological_process	regulation of biological process	1	107	11	22257	0.090909091	0.05164057	0.1150496
GO:0007204	positive regulation of cytosolic calcium ion concentration	biological_process	cellular process	3	107	175	22257	0.017142857	0.05241903	0.1159948
GO:0042593	glucose homeostasis	biological_process	biological regulation	3	107	175	22257	0.017142857	0.05241903	0.1159948
GO:0010951	negative regulation of endopeptidase activity	biological_process	metabolic process	3	107	179	22257	0.016759777	0.05536478	0.1168646
GO:0042147	retrograde transport, endosome to Golgi	biological_process	localization	2	107	79	22257	0.025316456	0.05553872	0.1168646
GO:0002408	myeloid dendritic cell chemotaxis	biological_process	immune system process	1	107	12	22257	0.083333333	0.05620204	0.1168646
GO:0006090	pyruvate metabolic process	biological_process	metabolic process	1	107	12	22257	0.083333333	0.05620204	0.1168646
GO:0010042	response to manganese ion	biological_process	response to stimulus	1	107	12	22257	0.083333333	0.05620204	0.1168646
GO:0010744	positive regulation of macrophage derived foam cell differentiation	biological_process	developmental process	1	107	12	22257	0.083333333	0.05620204	0.1168646
GO:0019363	pyridine nucleotide biosynthetic process	biological_process	metabolic process	1	107	12	22257	0.083333333	0.05620204	0.1168646
GO:0030098	lymphocyte differentiation	biological_process	developmental process	1	107	12	22257	0.083333333	0.05620204	0.1168646
GO:0030644	cellular chloride ion homeostasis	biological_process	cellular process	1	107	12	22257	0.083333333	0.05620204	0.1168646
GO:0032897	negative regulation of viral transcription	biological_process	regulation of biological process	1	107	12	22257	0.083333333	0.05620204	0.1168646
GO:0045078	positive regulation of interferon-gamma biosynthetic process	biological_process	metabolic process	1	107	12	22257	0.083333333	0.05620204	0.1168646
GO:0045086	positive regulation of interleukin-2 biosynthetic process	biological_process	metabolic process	1	107	12	22257	0.083333333	0.05620204	0.1168646
GO:0046007	negative regulation of activated T cell proliferation	biological_process	biological adhesion	1	107	12	22257	0.083333333	0.05620204	0.1168646
GO:0070233	negative regulation of T cell apoptotic process	biological_process	regulation of biological process	1	107	12	22257	0.083333333	0.05620204	0.1168646
GO:0071548	response to dexamethasone	biological_process	response to stimulus	1	107	12	22257	0.083333333	0.05620204	0.1168646
GO:0071731	response to nitric oxide	biological_process	response to stimulus	1	107	12	22257	0.083333333	0.05620204	0.1168646
GO:0097029	mature conventional dendritic cell differentiation	biological_process	developmental process	1	107	12	22257	0.083333333	0.05620204	0.1168646
GO:2000035	regulation of stem cell division	biological_process	regulation of biological process	1	107	12	22257	0.083333333	0.05620204	0.1168646
GO:2000252	negative regulation of feeding behavior	biological_process	behavior	1	107	12	22257	0.083333333	0.05620204	0.1168646
GO:0032760	positive regulation of tumor necrosis factor production	biological_process	regulation of biological process	2	107	81	22257	0.024691358	0.05804862	0.1203223
GO:0000921	septin ring assembly	biological_process	cellular process	1	107	13	22257	0.076923077	0.06074178	0.1212984
GO:0002262	myeloid cell homeostasis	biological_process	immune system process	1	107	13	22257	0.076923077	0.06074178	0.1212984
GO:0002430	complement receptor mediated signaling pathway	biological_process	regulation of biological process	1	107	13	22257	0.076923077	0.06074178	0.1212984
GO:0002455	humoral immune response mediated by circulating immunoglobulin	biological_process	immune system process	1	107	13	22257	0.076923077	0.06074178	0.1212984
GO:0010952	positive regulation of peptidase activity	biological_process	metabolic process	1	107	13	22257	0.076923077	0.06074178	0.1212984
GO:0021795	cerebral cortex cell migration	biological_process	developmental process	1	107	13	22257	0.076923077	0.06074178	0.1212984
GO:0032825	positive regulation of natural killer cell differentiation	biological_process	developmental process	1	107	13	22257	0.076923077	0.06074178	0.1212984
GO:0038095	Fc-epsilon receptor signaling pathway	biological_process	regulation of biological process	1	107	13	22257	0.076923077	0.06074178	0.1212984
GO:0045591	positive regulation of regulatory T cell differentiation	biological_process	developmental process	1	107	13	22257	0.076923077	0.06074178	0.1212984
GO:0097435	supramolecular fiber organization	biological_process	cellular process	1	107	13	22257	0.076923077	0.06074178	0.1212984
GO:1902166	negative regulation of intrinsic apoptotic signaling pathway in response to DNA damage by p53 class mediator	biological_process	regulation of biological process	1	107	13	22257	0.076923077	0.06074178	0.1212984
GO:2000343	positive regulation of chemokine (C-X-C motif) ligand 2 production	biological_process	regulation of biological process	1	107	13	22257	0.076923077	0.06074178	0.1212984
GO:0007155	cell adhesion	biological_process	biological adhesion	6	107	587	22257	0.010221465	0.06399875	0.1253526
GO:0000050	urea cycle	biological_process	metabolic process	1	107	14	22257	0.071428571	0.06525988	0.1253526
GO:0006107	oxaloacetate metabolic process	biological_process	metabolic process	1	107	14	22257	0.071428571	0.06525988	0.1253526
GO:0006654	phosphatidic acid biosynthetic process	biological_process	metabolic process	1	107	14	22257	0.071428571	0.06525988	0.1253526
GO:0009435	NAD biosynthetic process	biological_process	metabolic process	1	107	14	22257	0.071428571	0.06525988	0.1253526
GO:0010560	positive regulation of glycoprotein biosynthetic process	biological_process	metabolic process	1	107	14	22257	0.071428571	0.06525988	0.1253526
GO:0015833	peptide transport	biological_process	localization	1	107	14	22257	0.071428571	0.06525988	0.1253526
GO:0030225	macrophage differentiation	biological_process	developmental process	1	107	14	22257	0.071428571	0.06525988	0.1253526
GO:0030259	lipid glycosylation	biological_process	metabolic process	1	107	14	22257	0.071428571	0.06525988	0.1253526
GO:0032525	somite rostral/caudal axis specification	biological_process	developmental process	1	107	14	22257	0.071428571	0.06525988	0.1253526
GO:0050862	positive regulation of T cell receptor signaling pathway	biological_process	regulation of biological process	1	107	14	22257	0.071428571	0.06525988	0.1253526
GO:0097028	dendritic cell differentiation	biological_process	developmental process	1	107	14	22257	0.071428571	0.06525988	0.1253526
GO:2000669	negative regulation of dendritic cell apoptotic process	biological_process	regulation of biological process	1	107	14	22257	0.071428571	0.06525988	0.1253526
GO:0045444	fat cell differentiation	biological_process	developmental process	2	107	87	22257	0.022988506	0.06580752	0.1260349
GO:0032868	response to insulin	biological_process	response to stimulus	2	107	88	22257	0.022727273	0.06713284	0.1281983
GO:0001768	establishment of T cell polarity	biological_process	immune system process	1	107	15	22257	0.066666667	0.06975645	0.1298025
GO:0002407	dendritic cell chemotaxis	biological_process	locomotion	1	107	15	22257	0.066666667	0.06975645	0.1298025
GO:0030238	male sex determination	biological_process	developmental process	1	107	15	22257	0.066666667	0.06975645	0.1298025
GO:0032228	regulation of synaptic transmission, GABAergic	biological_process	regulation of biological process	1	107	15	22257	0.066666667	0.06975645	0.1298025
GO:0032691	negative regulation of interleukin-1 beta production	biological_process	regulation of biological process	1	107	15	22257	0.066666667	0.06975645	0.1298025
GO:0045945	positive regulation of transcription by RNA polymerase III	biological_process	metabolic process	1	107	15	22257	0.066666667	0.06975645	0.1298025
GO:0048246	macrophage chemotaxis	biological_process	immune system process	1	107	15	22257	0.066666667	0.06975645	0.1298025
GO:0051024	positive regulation of immunoglobulin secretion	biological_process	regulation of biological process	1	107	15	22257	0.066666667	0.06975645	0.1298025
GO:0080111	DNA demethylation	biological_process	metabolic process	1	107	15	22257	0.066666667	0.06975645	0.1298025
GO:0090630	activation of GTPase activity	biological_process	biological regulation	2	107	91	22257	0.021978022	0.07116168	0.1320422
GO:0015909	long-chain fatty acid transport	biological_process	localization	1	107	16	22257	0.0625	0.07423158	0.1350602
GO:0030903	notochord development	biological_process	developmental process	1	107	16	22257	0.0625	0.07423158	0.1350602
GO:0045580	regulation of T cell differentiation	biological_process	developmental process	1	107	16	22257	0.0625	0.07423158	0.1350602
GO:0045627	positive regulation of T-helper 1 cell differentiation	biological_process	developmental process	1	107	16	22257	0.0625	0.07423158	0.1350602
GO:0050872	white fat cell differentiation	biological_process	developmental process	1	107	16	22257	0.0625	0.07423158	0.1350602
GO:0051298	centrosome duplication	biological_process	cellular process	1	107	16	22257	0.0625	0.07423158	0.1350602
GO:0098962	regulation of postsynaptic neurotransmitter receptor activity	biological_process	response to stimulus	1	107	16	22257	0.0625	0.07423158	0.1350602
GO:0007568	aging	biological_process	developmental process	3	107	205	22257	0.014634146	0.07635999	0.1385479
GO:0050804	modulation of chemical synaptic transmission	biological_process	regulation of biological process	2	107	95	22257	0.021052632	0.07665257	0.1386946
GO:0001779	natural killer cell differentiation	biological_process	developmental process	1	107	17	22257	0.058823529	0.0786854	0.1396719
GO:0002224	toll-like receptor signaling pathway	biological_process	regulation of biological process	1	107	17	22257	0.058823529	0.0786854	0.1396719
GO:0016540	protein autoprocessing	biological_process	metabolic process	1	107	17	22257	0.058823529	0.0786854	0.1396719
GO:0070050	neuron cellular homeostasis	biological_process	cellular process	1	107	17	22257	0.058823529	0.0786854	0.1396719
GO:0070365	hepatocyte differentiation	biological_process	multicellular organismal process	1	107	17	22257	0.058823529	0.0786854	0.1396719
GO:0071257	cellular response to electrical stimulus	biological_process	response to stimulus	1	107	17	22257	0.058823529	0.0786854	0.1396719
GO:0097284	hepatocyte apoptotic process	biological_process	cellular process	1	107	17	22257	0.058823529	0.0786854	0.1396719
GO:0071347	cellular response to interleukin-1	biological_process	response to stimulus	2	107	98	22257	0.020408163	0.08085621	0.1431373
GO:0000038	very long-chain fatty acid metabolic process	biological_process	metabolic process	1	107	18	22257	0.055555556	0.08311798	0.1451794
GO:0034695	response to prostaglandin E	biological_process	response to stimulus	1	107	18	22257	0.055555556	0.08311798	0.1451794
GO:0046039	GTP metabolic process	biological_process	metabolic process	1	107	18	22257	0.055555556	0.08311798	0.1451794
GO:0070885	negative regulation of calcineurin-NFAT signaling cascade	biological_process	regulation of biological process	1	107	18	22257	0.055555556	0.08311798	0.1451794
GO:0071360	cellular response to exogenous dsRNA	biological_process	response to stimulus	1	107	18	22257	0.055555556	0.08311798	0.1451794
GO:0006360	transcription by RNA polymerase I	biological_process	metabolic process	1	107	19	22257	0.052631579	0.08752944	0.1477623
GO:0006968	cellular defense response	biological_process	response to stimulus	1	107	19	22257	0.052631579	0.08752944	0.1477623
GO:0017144	drug metabolic process	biological_process	metabolic process	1	107	19	22257	0.052631579	0.08752944	0.1477623
GO:0030889	negative regulation of B cell proliferation	biological_process	regulation of biological process	1	107	19	22257	0.052631579	0.08752944	0.1477623
GO:0033674	positive regulation of kinase activity	biological_process	metabolic process	1	107	19	22257	0.052631579	0.08752944	0.1477623
GO:0035066	positive regulation of histone acetylation	biological_process	metabolic process	1	107	19	22257	0.052631579	0.08752944	0.1477623
GO:0043518	negative regulation of DNA damage response, signal transduction by p53 class mediator	biological_process	regulation of biological process	1	107	19	22257	0.052631579	0.08752944	0.1477623
GO:0048251	elastic fiber assembly	biological_process	cellular process	1	107	19	22257	0.052631579	0.08752944	0.1477623
GO:0050868	negative regulation of T cell activation	biological_process	biological adhesion	1	107	19	22257	0.052631579	0.08752944	0.1477623
GO:0070528	protein kinase C signaling	biological_process	cellular process	1	107	19	22257	0.052631579	0.08752944	0.1477623
GO:0071285	cellular response to lithium ion	biological_process	response to stimulus	1	107	19	22257	0.052631579	0.08752944	0.1477623
GO:0097194	execution phase of apoptosis	biological_process	cellular process	1	107	19	22257	0.052631579	0.08752944	0.1477623
GO:1900017	positive regulation of cytokine production involved in inflammatory response	biological_process	response to stimulus	1	107	19	22257	0.052631579	0.08752944	0.1477623
GO:0001503	ossification	biological_process	multicellular organismal process	2	107	103	22257	0.019417476	0.08801651	0.1482026
GO:0046330	positive regulation of JNK cascade	biological_process	metabolic process	2	107	104	22257	0.019230769	0.08947077	0.150265
GO:0042267	natural killer cell mediated cytotoxicity	biological_process	immune system process	1	107	20	22257	0.05	0.09191986	0.1531998
GO:0045579	positive regulation of B cell differentiation	biological_process	developmental process	1	107	20	22257	0.05	0.09191986	0.1531998
GO:0048566	embryonic digestive tract development	biological_process	developmental process	1	107	20	22257	0.05	0.09191986	0.1531998
GO:0001501	skeletal system development	biological_process	developmental process	2	107	108	22257	0.018518519	0.09535838	0.1584662
GO:0006165	nucleoside diphosphate phosphorylation	biological_process	cellular process	1	107	21	22257	0.047619048	0.09628937	0.1584662
GO:0022011	myelination in peripheral nervous system	biological_process	developmental process	1	107	21	22257	0.047619048	0.09628937	0.1584662
GO:0043032	positive regulation of macrophage activation	biological_process	regulation of biological process	1	107	21	22257	0.047619048	0.09628937	0.1584662
GO:0090026	positive regulation of monocyte chemotaxis	biological_process	regulation of biological process	1	107	21	22257	0.047619048	0.09628937	0.1584662
GO:0060326	cell chemotaxis	biological_process	locomotion	2	107	109	22257	0.018348624	0.09684743	0.1589851
GO:0042981	regulation of apoptotic process	biological_process	regulation of biological process	3	107	228	22257	0.013157895	0.09742001	0.1595253
GO:0006820	anion transport	biological_process	localization	1	107	22	22257	0.045454545	0.100638	0.1631631
GO:0045745	positive regulation of G protein-coupled receptor signaling pathway	biological_process	regulation of biological process	1	107	22	22257	0.045454545	0.100638	0.1631631
GO:0050778	positive regulation of immune response	biological_process	regulation of biological process	1	107	22	22257	0.045454545	0.100638	0.1631631
GO:0050901	leukocyte tethering or rolling	biological_process	biological adhesion	1	107	22	22257	0.045454545	0.100638	0.1631631
GO:0001934	positive regulation of protein phosphorylation	biological_process	regulation of biological process	3	107	235	22257	0.012765957	0.1042536	0.1664715
GO:0006446	regulation of translational initiation	biological_process	regulation of biological process	1	107	23	22257	0.043478261	0.104966	0.1664715
GO:0006693	prostaglandin metabolic process	biological_process	metabolic process	1	107	23	22257	0.043478261	0.104966	0.1664715
GO:0015701	bicarbonate transport	biological_process	localization	1	107	23	22257	0.043478261	0.104966	0.1664715
GO:0032930	positive regulation of superoxide anion generation	biological_process	metabolic process	1	107	23	22257	0.043478261	0.104966	0.1664715
GO:0043011	myeloid dendritic cell differentiation	biological_process	developmental process	1	107	23	22257	0.043478261	0.104966	0.1664715
GO:0044130	negative regulation of growth of symbiont in host	biological_process	regulation of biological process	1	107	23	22257	0.043478261	0.104966	0.1664715
GO:0045104	intermediate filament cytoskeleton organization	biological_process	cellular process	1	107	23	22257	0.043478261	0.104966	0.1664715
GO:0070269	pyroptosis	biological_process	cellular process	1	107	23	22257	0.043478261	0.104966	0.1664715
GO:0050921	positive regulation of chemotaxis	biological_process	regulation of biological process	1	107	24	22257	0.041666667	0.1092733	0.1728841
GO:0030500	regulation of bone mineralization	biological_process	developmental process	1	107	25	22257	0.04	0.1135601	0.1783738
GO:0032332	positive regulation of chondrocyte differentiation	biological_process	developmental process	1	107	25	22257	0.04	0.1135601	0.1783738
GO:0042098	T cell proliferation	biological_process	cell proliferation	1	107	25	22257	0.04	0.1135601	0.1783738
GO:0007498	mesoderm development	biological_process	developmental process	1	107	26	22257	0.038461538	0.1178264	0.1837531
GO:0010719	negative regulation of epithelial to mesenchymal transition	biological_process	developmental process	1	107	26	22257	0.038461538	0.1178264	0.1837531
GO:0015698	inorganic anion transport	biological_process	localization	1	107	26	22257	0.038461538	0.1178264	0.1837531
GO:0050830	defense response to Gram-positive bacterium	biological_process	response to stimulus	2	107	123	22257	0.016260163	0.1183506	0.1841322
GO:0002052	positive regulation of neuroblast proliferation	biological_process	developmental process	1	107	27	22257	0.037037037	0.1220724	0.1890246
GO:0061436	establishment of skin barrier	biological_process	developmental process	1	107	27	22257	0.037037037	0.1220724	0.1890246
GO:0030324	lung development	biological_process	developmental process	2	107	127	22257	0.015748031	0.1246986	0.1910519
GO:0043066	negative regulation of apoptotic process	biological_process	regulation of biological process	6	107	706	22257	0.008498584	0.124927	0.1910519
GO:0019369	arachidonic acid metabolic process	biological_process	metabolic process	1	107	28	22257	0.035714286	0.1262981	0.1910519
GO:0019915	lipid storage	biological_process	localization	1	107	28	22257	0.035714286	0.1262981	0.1910519
GO:0042104	positive regulation of activated T cell proliferation	biological_process	biological adhesion	1	107	28	22257	0.035714286	0.1262981	0.1910519
GO:0046580	negative regulation of Ras protein signal transduction	biological_process	regulation of biological process	1	107	28	22257	0.035714286	0.1262981	0.1910519
GO:0051453	regulation of intracellular pH	biological_process	cellular process	1	107	28	22257	0.035714286	0.1262981	0.1910519
GO:0070542	response to fatty acid	biological_process	response to stimulus	1	107	28	22257	0.035714286	0.1262981	0.1910519
GO:0071157	negative regulation of cell cycle arrest	biological_process	regulation of biological process	1	107	28	22257	0.035714286	0.1262981	0.1910519
GO:0016042	lipid catabolic process	biological_process	metabolic process	2	107	128	22257	0.015625	0.1262984	0.1910519
GO:0007219	Notch signaling pathway	biological_process	regulation of biological process	2	107	129	22257	0.015503876	0.1279031	0.1930335
GO:0030099	myeloid cell differentiation	biological_process	developmental process	1	107	29	22257	0.034482759	0.1305037	0.1951596
GO:0033993	response to lipid	biological_process	response to stimulus	1	107	29	22257	0.034482759	0.1305037	0.1951596
GO:0046697	decidualization	biological_process	reproduction	1	107	29	22257	0.034482759	0.1305037	0.1951596
GO:1904646	cellular response to amyloid-beta	biological_process	response to stimulus	1	107	29	22257	0.034482759	0.1305037	0.1951596
GO:0006869	lipid transport	biological_process	localization	2	107	132	22257	0.015151515	0.1327462	0.198061
GO:0001892	embryonic placenta development	biological_process	developmental process	1	107	30	22257	0.033333333	0.1346892	0.1982504
GO:0002230	positive regulation of defense response to virus by host	biological_process	regulation of biological process	1	107	30	22257	0.033333333	0.1346892	0.1982504
GO:0035108	limb morphogenesis	biological_process	developmental process	1	107	30	22257	0.033333333	0.1346892	0.1982504
GO:0045089	positive regulation of innate immune response	biological_process	regulation of biological process	1	107	30	22257	0.033333333	0.1346892	0.1982504
GO:0045672	positive regulation of osteoclast differentiation	biological_process	developmental process	1	107	30	22257	0.033333333	0.1346892	0.1982504
GO:0045780	positive regulation of bone resorption	biological_process	regulation of biological process	1	107	30	22257	0.033333333	0.1346892	0.1982504
GO:0043433	negative regulation of DNA-binding transcription factor activity	biological_process	metabolic process	2	107	134	22257	0.014925373	0.1359981	0.1997282
GO:0008283	cell proliferation	biological_process	cell proliferation	3	107	266	22257	0.011278195	0.1366344	0.2002137
GO:0006637	acyl-CoA metabolic process	biological_process	cellular process	1	107	31	22257	0.032258065	0.1388548	0.2016627
GO:0019373	epoxygenase P450 pathway	biological_process	metabolic process	1	107	31	22257	0.032258065	0.1388548	0.2016627
GO:0070328	triglyceride homeostasis	biological_process	biological regulation	1	107	31	22257	0.032258065	0.1388548	0.2016627
GO:2000147	positive regulation of cell motility	biological_process	regulation of biological process	1	107	31	22257	0.032258065	0.1388548	0.2016627
GO:0045859	regulation of protein kinase activity	biological_process	metabolic process	1	107	32	22257	0.03125	0.1430005	0.2072242
GO:0030154	cell differentiation	biological_process	developmental process	8	107	1071	22257	0.007469655	0.143761	0.2078663
GO:0002323	natural killer cell activation involved in immune response	biological_process	immune system process	1	107	34	22257	0.029411765	0.1512327	0.2172312
GO:0046686	response to cadmium ion	biological_process	response to stimulus	1	107	34	22257	0.029411765	0.1512327	0.2172312
GO:0048535	lymph node development	biological_process	developmental process	1	107	34	22257	0.029411765	0.1512327	0.2172312
GO:0001782	B cell homeostasis	biological_process	immune system process	1	107	35	22257	0.028571429	0.1553194	0.2206816
GO:0035025	positive regulation of Rho protein signal transduction	biological_process	biological regulation	1	107	35	22257	0.028571429	0.1553194	0.2206816
GO:0098586	cellular response to virus	biological_process	response to stimulus	1	107	35	22257	0.028571429	0.1553194	0.2206816
GO:0098656	anion transmembrane transport	biological_process	localization	1	107	35	22257	0.028571429	0.1553194	0.2206816
GO:2001234	negative regulation of apoptotic signaling pathway	biological_process	regulation of biological process	1	107	35	22257	0.028571429	0.1553194	0.2206816
GO:0006952	defense response	biological_process	response to stimulus	2	107	148	22257	0.013513514	0.1592259	0.2240305
GO:0007154	cell communication	biological_process	cellular process	1	107	36	22257	0.027777778	0.1593866	0.2240305
GO:0045662	negative regulation of myoblast differentiation	biological_process	regulation of biological process	1	107	36	22257	0.027777778	0.1593866	0.2240305
GO:0046718	viral entry into host cell	biological_process	multi-organism process	1	107	36	22257	0.027777778	0.1593866	0.2240305
GO:2001240	negative regulation of extrinsic apoptotic signaling pathway in absence of ligand	biological_process	regulation of biological process	1	107	36	22257	0.027777778	0.1593866	0.2240305
GO:0032570	response to progesterone	biological_process	response to stimulus	1	107	37	22257	0.027027027	0.1634343	0.2263202
GO:0045840	positive regulation of mitotic nuclear division	biological_process	regulation of biological process	1	107	37	22257	0.027027027	0.1634343	0.2263202
GO:0048260	positive regulation of receptor-mediated endocytosis	biological_process	regulation of biological process	1	107	37	22257	0.027027027	0.1634343	0.2263202
GO:0048589	developmental growth	biological_process	growth	1	107	37	22257	0.027027027	0.1634343	0.2263202
GO:0050806	positive regulation of synaptic transmission	biological_process	regulation of biological process	1	107	37	22257	0.027027027	0.1634343	0.2263202
GO:0050873	brown fat cell differentiation	biological_process	developmental process	1	107	37	22257	0.027027027	0.1634343	0.2263202
GO:0090307	mitotic spindle assembly	biological_process	cellular process	1	107	37	22257	0.027027027	0.1634343	0.2263202
GO:0045471	response to ethanol	biological_process	response to stimulus	2	107	151	22257	0.013245033	0.1642969	0.2270347
GO:0010043	response to zinc ion	biological_process	response to stimulus	1	107	38	22257	0.026315789	0.1674628	0.2294731
GO:0031663	lipopolysaccharide-mediated signaling pathway	biological_process	regulation of biological process	1	107	38	22257	0.026315789	0.1674628	0.2294731
GO:0032456	endocytic recycling	biological_process	localization	1	107	38	22257	0.026315789	0.1674628	0.2294731
GO:0032715	negative regulation of interleukin-6 production	biological_process	regulation of biological process	1	107	38	22257	0.026315789	0.1674628	0.2294731
GO:0006094	gluconeogenesis	biological_process	metabolic process	1	107	39	22257	0.025641026	0.1714721	0.2335015
GO:0006953	acute-phase response	biological_process	response to stimulus	1	107	39	22257	0.025641026	0.1714721	0.2335015
GO:0050769	positive regulation of neurogenesis	biological_process	developmental process	1	107	39	22257	0.025641026	0.1714721	0.2335015
GO:0006665	sphingolipid metabolic process	biological_process	metabolic process	1	107	40	22257	0.025	0.1754622	0.2359913
GO:0007163	establishment or maintenance of cell polarity	biological_process	cellular process	1	107	40	22257	0.025	0.1754622	0.2359913
GO:0035774	positive regulation of insulin secretion involved in cellular response to glucose stimulus	biological_process	localization	1	107	40	22257	0.025	0.1754622	0.2359913
GO:0048754	branching morphogenesis of an epithelial tube	biological_process	developmental process	1	107	40	22257	0.025	0.1754622	0.2359913
GO:0050807	regulation of synapse organization	biological_process	regulation of biological process	1	107	40	22257	0.025	0.1754622	0.2359913
GO:0051281	positive regulation of release of sequestered calcium ion into cytosol	biological_process	regulation of biological process	1	107	40	22257	0.025	0.1754622	0.2359913
GO:0016339	calcium-dependent cell-cell adhesion via plasma membrane cell adhesion molecules	biological_process	biological adhesion	1	107	41	22257	0.024390244	0.1794333	0.2393662
GO:0030501	positive regulation of bone mineralization	biological_process	developmental process	1	107	41	22257	0.024390244	0.1794333	0.2393662
GO:0042594	response to starvation	biological_process	response to stimulus	1	107	41	22257	0.024390244	0.1794333	0.2393662
GO:0048873	homeostasis of number of cells within a tissue	biological_process	multicellular organismal process	1	107	41	22257	0.024390244	0.1794333	0.2393662
GO:0007492	endoderm development	biological_process	developmental process	1	107	42	22257	0.023809524	0.1833854	0.2431527
GO:0034260	negative regulation of GTPase activity	biological_process	regulation of biological process	1	107	42	22257	0.023809524	0.1833854	0.2431527
GO:0043552	positive regulation of phosphatidylinositol 3-kinase activity	biological_process	metabolic process	1	107	42	22257	0.023809524	0.1833854	0.2431527
GO:0001654	eye development	biological_process	developmental process	1	107	43	22257	0.023255814	0.1873187	0.246373
GO:0009967	positive regulation of signal transduction	biological_process	regulation of biological process	1	107	43	22257	0.023255814	0.1873187	0.246373
GO:0045214	sarcomere organization	biological_process	developmental process	1	107	43	22257	0.023255814	0.1873187	0.246373
GO:0048247	lymphocyte chemotaxis	biological_process	immune system process	1	107	43	22257	0.023255814	0.1873187	0.246373
GO:0030282	bone mineralization	biological_process	developmental process	1	107	44	22257	0.022727273	0.1912332	0.2500155
GO:0045807	positive regulation of endocytosis	biological_process	regulation of biological process	1	107	44	22257	0.022727273	0.1912332	0.2500155
GO:0048662	negative regulation of smooth muscle cell proliferation	biological_process	regulation of biological process	1	107	44	22257	0.022727273	0.1912332	0.2500155
GO:0014911	positive regulation of smooth muscle cell migration	biological_process	regulation of biological process	1	107	45	22257	0.022222222	0.195129	0.2546006
GO:0016358	dendrite development	biological_process	developmental process	1	107	46	22257	0.02173913	0.1990063	0.2586292
GO:0051290	protein heterotetramerization	biological_process	cellular process	1	107	46	22257	0.02173913	0.1990063	0.2586292
GO:0006631	fatty acid metabolic process	biological_process	cellular process	2	107	172	22257	0.011627907	0.2004985	0.2600525
GO:0045907	positive regulation of vasoconstriction	biological_process	regulation of biological process	1	107	47	22257	0.021276596	0.202865	0.262084
GO:0120163	negative regulation of cold-induced thermogenesis	biological_process	metabolic process	1	107	47	22257	0.021276596	0.202865	0.262084
GO:0002548	monocyte chemotaxis	biological_process	immune system process	1	107	48	22257	0.020833333	0.2067053	0.2654745
GO:0007193	adenylate cyclase-inhibiting G protein-coupled receptor signaling pathway	biological_process	regulation of biological process	1	107	48	22257	0.020833333	0.2067053	0.2654745
GO:0045786	negative regulation of cell cycle	biological_process	regulation of biological process	1	107	48	22257	0.020833333	0.2067053	0.2654745
GO:0010862	positive regulation of pathway-restricted SMAD protein phosphorylation	biological_process	regulation of biological process	1	107	49	22257	0.020408163	0.2105273	0.269854
GO:0009409	response to cold	biological_process	response to stimulus	1	107	50	22257	0.02	0.214331	0.2725957
GO:0050918	positive chemotaxis	biological_process	locomotion	1	107	50	22257	0.02	0.214331	0.2725957
GO:0051930	regulation of sensory perception of pain	biological_process	regulation of biological process	1	107	50	22257	0.02	0.214331	0.2725957
GO:2001237	negative regulation of extrinsic apoptotic signaling pathway	biological_process	regulation of biological process	1	107	50	22257	0.02	0.214331	0.2725957
GO:0007257	activation of JUN kinase activity	biological_process	metabolic process	1	107	51	22257	0.019607843	0.2181166	0.2758038
GO:0042100	B cell proliferation	biological_process	cell proliferation	1	107	51	22257	0.019607843	0.2181166	0.2758038
GO:0071310	cellular response to organic substance	biological_process	response to stimulus	1	107	51	22257	0.019607843	0.2181166	0.2758038
GO:0030514	negative regulation of BMP signaling pathway	biological_process	regulation of biological process	1	107	52	22257	0.019230769	0.2218841	0.2794886
GO:0048286	lung alveolus development	biological_process	developmental process	1	107	52	22257	0.019230769	0.2218841	0.2794886
GO:0007156	homophilic cell adhesion via plasma membrane adhesion molecules	biological_process	biological adhesion	2	107	185	22257	0.010810811	0.2233577	0.2808048
GO:0051402	neuron apoptotic process	biological_process	cellular process	1	107	54	22257	0.018518519	0.2293653	0.2878051
GO:0045893	positive regulation of transcription, DNA-templated	biological_process	metabolic process	5	107	683	22257	0.007320644	0.2320178	0.2896903
GO:0001890	placenta development	biological_process	reproductive process	1	107	55	22257	0.018181818	0.2330791	0.2896903
GO:0007157	heterophilic cell-cell adhesion via plasma membrane cell adhesion molecules	biological_process	biological adhesion	1	107	55	22257	0.018181818	0.2330791	0.2896903
GO:0043280	positive regulation of cysteine-type endopeptidase activity involved in apoptotic process	biological_process	metabolic process	1	107	55	22257	0.018181818	0.2330791	0.2896903
GO:0051209	release of sequestered calcium ion into cytosol	biological_process	regulation of biological process	1	107	55	22257	0.018181818	0.2330791	0.2896903
GO:0016310	phosphorylation	biological_process	metabolic process	5	107	691	22257	0.00723589	0.2391151	0.2966295
GO:0045429	positive regulation of nitric oxide biosynthetic process	biological_process	metabolic process	1	107	57	22257	0.01754386	0.2404537	0.2977262
GO:0001916	positive regulation of T cell mediated cytotoxicity	biological_process	regulation of biological process	1	107	58	22257	0.017241379	0.2441145	0.3011205
GO:0051496	positive regulation of stress fiber assembly	biological_process	positive regulation of biological process	1	107	58	22257	0.017241379	0.2441145	0.3011205
GO:0006897	endocytosis	biological_process	localization	2	107	197	22257	0.010152284	0.2446347	0.301195
GO:0046777	protein autophosphorylation	biological_process	cellular process	2	107	198	22257	0.01010101	0.2464126	0.3027639
GO:0008217	regulation of blood pressure	biological_process	multicellular organismal process	1	107	59	22257	0.016949153	0.2477579	0.3027639
GO:0071320	cellular response to cAMP	biological_process	response to stimulus	1	107	59	22257	0.016949153	0.2477579	0.3027639
GO:0097190	apoptotic signaling pathway	biological_process	regulation of biological process	1	107	59	22257	0.016949153	0.2477579	0.3027639
GO:0042531	positive regulation of tyrosine phosphorylation of STAT protein	biological_process	metabolic process	1	107	60	22257	0.016666667	0.2513839	0.3066228
GO:0032526	response to retinoic acid	biological_process	response to stimulus	1	107	61	22257	0.016393443	0.2549926	0.3104464
GO:0008654	phospholipid biosynthetic process	biological_process	metabolic process	1	107	62	22257	0.016129032	0.2585841	0.3136529
GO:0014823	response to activity	biological_process	response to stimulus	1	107	62	22257	0.016129032	0.2585841	0.3136529
GO:0045892	negative regulation of transcription, DNA-templated	biological_process	metabolic process	5	107	716	22257	0.00698324	0.26167	0.3168093
GO:0035176	social behavior	biological_process	behavior	1	107	64	22257	0.015625	0.2657156	0.3205225
GO:0048468	cell development	biological_process	developmental process	1	107	64	22257	0.015625	0.2657156	0.3205225
GO:0031532	actin cytoskeleton reorganization	biological_process	cellular process	1	107	66	22257	0.015151515	0.2727791	0.3284381
GO:0006357	regulation of transcription by RNA polymerase II	biological_process	metabolic process	4	107	553	22257	0.007233273	0.2756304	0.3308356
GO:0051603	proteolysis involved in cellular protein catabolic process	biological_process	metabolic process	1	107	67	22257	0.014925373	0.2762856	0.3308356
GO:0060395	SMAD protein signal transduction	biological_process	response to stimulus	1	107	67	22257	0.014925373	0.2762856	0.3308356
GO:0007275	multicellular organism development	biological_process	developmental process	7	107	1099	22257	0.006369427	0.2771791	0.3312998
GO:0000281	mitotic cytokinesis	biological_process	cellular process	1	107	68	22257	0.014705882	0.2797754	0.3325824
GO:0043408	regulation of MAPK cascade	biological_process	response to stimulus	1	107	68	22257	0.014705882	0.2797754	0.3325824
GO:0050776	regulation of immune response	biological_process	regulation of biological process	1	107	68	22257	0.014705882	0.2797754	0.3325824
GO:0008286	insulin receptor signaling pathway	biological_process	regulation of biological process	1	107	69	22257	0.014492754	0.2832485	0.3354933
GO:0045785	positive regulation of cell adhesion	biological_process	biological adhesion	1	107	69	22257	0.014492754	0.2832485	0.3354933
GO:0000082	G1/S transition of mitotic cell cycle	biological_process	cellular process	1	107	71	22257	0.014084507	0.2901449	0.3418074
GO:0007267	cell-cell signaling	biological_process	cellular process	1	107	71	22257	0.014084507	0.2901449	0.3418074
GO:0071300	cellular response to retinoic acid	biological_process	response to stimulus	1	107	71	22257	0.014084507	0.2901449	0.3418074
GO:0050729	positive regulation of inflammatory response	biological_process	regulation of biological process	1	107	72	22257	0.013888889	0.2935684	0.3452196
GO:0014068	positive regulation of phosphatidylinositol 3-kinase signaling	biological_process	regulation of biological process	1	107	73	22257	0.01369863	0.2969756	0.3473554
GO:0045669	positive regulation of osteoblast differentiation	biological_process	developmental process	1	107	73	22257	0.01369863	0.2969756	0.3473554
GO:0071560	cellular response to transforming growth factor beta stimulus	biological_process	response to stimulus	1	107	73	22257	0.01369863	0.2969756	0.3473554
GO:0043065	positive regulation of apoptotic process	biological_process	regulation of biological process	3	107	398	22257	0.007537688	0.2996029	0.3498037
GO:0006006	glucose metabolic process	biological_process	metabolic process	1	107	78	22257	0.012820513	0.3137688	0.3650419
GO:0032088	negative regulation of NF-kappaB transcription factor activity	biological_process	metabolic process	1	107	78	22257	0.012820513	0.3137688	0.3650419
GO:0007165	signal transduction	biological_process	regulation of biological process	14	107	2505	22257	0.005588822	0.3163305	0.3662911
GO:0030509	BMP signaling pathway	biological_process	metabolic process	1	107	79	22257	0.012658228	0.3170795	0.3662911
GO:0043627	response to estrogen	biological_process	response to stimulus	1	107	79	22257	0.012658228	0.3170795	0.3662911
GO:0048146	positive regulation of fibroblast proliferation	biological_process	regulation of biological process	1	107	79	22257	0.012658228	0.3170795	0.3662911
GO:0060021	roof of mouth development	biological_process	developmental process	1	107	80	22257	0.0125	0.3203743	0.3694457
GO:0008544	epidermis development	biological_process	developmental process	1	107	81	22257	0.012345679	0.3236534	0.3719175
GO:0071333	cellular response to glucose stimulus	biological_process	response to stimulus	1	107	81	22257	0.012345679	0.3236534	0.3719175
GO:0034599	cellular response to oxidative stress	biological_process	cellular process	1	107	82	22257	0.012195122	0.3269167	0.3750095
GO:0019233	sensory perception of pain	biological_process	multicellular organismal process	1	107	83	22257	0.012048193	0.3301645	0.378073
GO:0009749	response to glucose	biological_process	response to stimulus	1	107	86	22257	0.011627907	0.3398151	0.3884448
GO:0006919	activation of cysteine-type endopeptidase activity involved in apoptotic process	biological_process	metabolic process	1	107	87	22257	0.011494253	0.3430012	0.3886951
GO:0007050	cell cycle arrest	biological_process	regulation of biological process	1	107	87	22257	0.011494253	0.3430012	0.3886951
GO:0007160	cell-matrix adhesion	biological_process	biological adhesion	1	107	87	22257	0.011494253	0.3430012	0.3886951
GO:0035023	regulation of Rho protein signal transduction	biological_process	response to stimulus	1	107	87	22257	0.011494253	0.3430012	0.3886951
GO:0050853	B cell receptor signaling pathway	biological_process	regulation of biological process	1	107	87	22257	0.011494253	0.3430012	0.3886951
GO:0042632	cholesterol homeostasis	biological_process	biological regulation	1	107	88	22257	0.011363636	0.3461721	0.3902629
GO:0045860	positive regulation of protein kinase activity	biological_process	metabolic process	1	107	88	22257	0.011363636	0.3461721	0.3902629
GO:1902600	proton transmembrane transport	biological_process	localization	1	107	88	22257	0.011363636	0.3461721	0.3902629
GO:0071407	cellular response to organic cyclic compound	biological_process	response to stimulus	1	107	89	22257	0.011235955	0.3493279	0.3931439
GO:0043087	regulation of GTPase activity	biological_process	biological regulation	1	107	90	22257	0.011111111	0.3524685	0.3946442
GO:0048661	positive regulation of smooth muscle cell proliferation	biological_process	regulation of biological process	1	107	90	22257	0.011111111	0.3524685	0.3946442
GO:0051216	cartilage development	biological_process	developmental process	1	107	90	22257	0.011111111	0.3524685	0.3946442
GO:0010469	regulation of signaling receptor activity	biological_process	response to stimulus	3	107	439	22257	0.006833713	0.3535475	0.3951768
GO:0070373	negative regulation of ERK1 and ERK2 cascade	biological_process	metabolic process	1	107	92	22257	0.010869565	0.3587048	0.4002583
GO:0006915	apoptotic process	biological_process	cellular process	4	107	635	22257	0.006299213	0.3647536	0.4057682
GO:0007005	mitochondrion organization	biological_process	cellular process	1	107	94	22257	0.010638298	0.3648816	0.4057682
GO:0007169	transmembrane receptor protein tyrosine kinase signaling pathway	biological_process	regulation of biological process	1	107	95	22257	0.010526316	0.3679479	0.4071045
GO:0008203	cholesterol metabolic process	biological_process	metabolic process	1	107	95	22257	0.010526316	0.3679479	0.4071045
GO:0043154	negative regulation of cysteine-type endopeptidase activity involved in apoptotic process	biological_process	metabolic process	1	107	95	22257	0.010526316	0.3679479	0.4071045
GO:0050829	defense response to Gram-negative bacterium	biological_process	response to stimulus	1	107	97	22257	0.010309278	0.3740365	0.4131432
GO:0030593	neutrophil chemotaxis	biological_process	immune system process	1	107	98	22257	0.010204082	0.377059	0.4157805
GO:0016525	negative regulation of angiogenesis	biological_process	developmental process	1	107	99	22257	0.01010101	0.380067	0.4183931
GO:0015031	protein transport	biological_process	localization	4	107	650	22257	0.006153846	0.381171	0.4189044
GO:0000187	activation of MAPK activity	biological_process	metabolic process	1	107	100	22257	0.01	0.3830606	0.4195731
GO:0050728	negative regulation of inflammatory response	biological_process	regulation of biological process	1	107	100	22257	0.01	0.3830606	0.4195731
GO:0007189	adenylate cyclase-activating G protein-coupled receptor signaling pathway	biological_process	regulation of biological process	1	107	104	22257	0.009615385	0.3948926	0.4318108
GO:0010629	negative regulation of gene expression	biological_process	metabolic process	2	107	284	22257	0.007042254	0.3972518	0.4336665
GO:0042060	wound healing	biological_process	response to stimulus	1	107	108	22257	0.009259259	0.4064997	0.4430238
GO:0007613	memory	biological_process	behavior	1	107	109	22257	0.009174312	0.4093669	0.4454075
GO:0009968	negative regulation of signal transduction	biological_process	regulation of biological process	1	107	110	22257	0.009090909	0.4122203	0.4477683
GO:0032869	cellular response to insulin stimulus	biological_process	cellular process	1	107	114	22257	0.00877193	0.4234981	0.459257
GO:0001889	liver development	biological_process	developmental process	1	107	118	22257	0.008474576	0.4345615	0.4696993
GO:0007565	female pregnancy	biological_process	reproduction	1	107	118	22257	0.008474576	0.4345615	0.4696993
GO:0001701	in utero embryonic development	biological_process	developmental process	2	107	307	22257	0.006514658	0.4355674	0.470011
GO:0006887	exocytosis	biological_process	cellular process	1	107	119	22257	0.008403361	0.4372943	0.4710983
GO:0010033	response to organic substance	biological_process	response to stimulus	1	107	122	22257	0.008196721	0.4454145	0.4782729
GO:0050731	positive regulation of peptidyl-tyrosine phosphorylation	biological_process	metabolic process	1	107	122	22257	0.008196721	0.4454145	0.4782729
GO:0032355	response to estradiol	biological_process	response to stimulus	1	107	123	22257	0.008130081	0.4480954	0.4803641
GO:0035264	multicellular organism growth	biological_process	developmental process	1	107	125	22257	0.008	0.4534186	0.4852764
GO:0043410	positive regulation of MAPK cascade	biological_process	metabolic process	1	107	127	22257	0.007874016	0.458691	0.4885246
GO:0051091	positive regulation of DNA-binding transcription factor activity	biological_process	metabolic process	1	107	127	22257	0.007874016	0.458691	0.4885246
GO:0071456	cellular response to hypoxia	biological_process	response to stimulus	1	107	127	22257	0.007874016	0.458691	0.4885246
GO:0006814	sodium ion transport	biological_process	localization	1	107	129	22257	0.007751938	0.463913	0.4932841
GO:0030336	negative regulation of cell migration	biological_process	negative regulation of biological process	1	107	130	22257	0.007692308	0.4665052	0.4952365
GO:0010628	positive regulation of gene expression	biological_process	metabolic process	3	107	533	22257	0.005628518	0.4741441	0.5025314
GO:0006886	intracellular protein transport	biological_process	localization	2	107	333	22257	0.006006006	0.4772786	0.5050363
GO:0043547	positive regulation of GTPase activity	biological_process	biological regulation	2	107	340	22257	0.005882353	0.4881913	0.5157505
GO:0055085	transmembrane transport	biological_process	localization	3	107	550	22257	0.005454545	0.4949649	0.5220644
GO:0001764	neuron migration	biological_process	cellular process	1	107	146	22257	0.006849315	0.5063318	0.5331951
GO:0045766	positive regulation of angiogenesis	biological_process	developmental process	1	107	149	22257	0.006711409	0.5134644	0.5398382
GO:0007605	sensory perception of sound	biological_process	multicellular organismal process	1	107	154	22257	0.006493506	0.5251259	0.5512139
GO:0000122	negative regulation of transcription by RNA polymerase II	biological_process	metabolic process	5	107	1001	22257	0.004995005	0.5297191	0.5551456
GO:0007186	G protein-coupled receptor signaling pathway	biological_process	regulation of biological process	10	107	2057	22257	0.004861449	0.5338397	0.5585703
GO:0006914	autophagy	biological_process	metabolic process	1	107	172	22257	0.005813953	0.5648604	0.5900854
GO:0031175	neuron projection development	biological_process	cellular process	1	107	176	22257	0.005681818	0.5732327	0.5978781
GO:0043524	negative regulation of neuron apoptotic process	biological_process	regulation of biological process	1	107	183	22257	0.005464481	0.587502	0.6117867
GO:0030036	actin cytoskeleton organization	biological_process	cellular component organization or biogenesis	1	107	185	22257	0.005405405	0.5914915	0.6149634
GO:0006355	regulation of transcription, DNA-templated	biological_process	metabolic process	7	107	1511	22257	0.004632694	0.5956615	0.6183174
GO:0006508	proteolysis	biological_process	metabolic process	3	107	654	22257	0.004587156	0.6125235	0.6348147
GO:0043161	proteasome-mediated ubiquitin-dependent protein catabolic process	biological_process	metabolic process	1	107	199	22257	0.005025126	0.6183672	0.6398586
GO:0060271	cilium assembly	biological_process	cellular process	1	107	202	22257	0.004950495	0.6238943	0.6445596
GO:0008285	negative regulation of cell proliferation	biological_process	regulation of biological process	2	107	440	22257	0.004545455	0.6278206	0.6475945
GO:0006468	protein phosphorylation	biological_process	metabolic process	3	107	671	22257	0.004470939	0.6299418	0.6487608
GO:0042127	regulation of cell proliferation	biological_process	regulation of biological process	1	107	212	22257	0.004716981	0.6417514	0.6598857
GO:0016477	cell migration	biological_process	locomotion	1	107	228	22257	0.004385965	0.6685914	0.6864065
GO:0042742	defense response to bacterium	biological_process	response to stimulus	1	107	230	22257	0.004347826	0.6718031	0.6886245
GO:0055114	oxidation-reduction process	biological_process	metabolic process	3	107	772	22257	0.00388601	0.7222527	0.7391805
GO:0007283	spermatogenesis	biological_process	reproduction	2	107	534	22257	0.003745318	0.7306955	0.7466545
GO:0051260	protein homooligomerization	biological_process	cellular process	1	107	275	22257	0.003636364	0.7364439	0.7513563
GO:0045944	positive regulation of transcription by RNA polymerase II	biological_process	metabolic process	5	107	1274	22257	0.003924647	0.7399677	0.7537774
GO:0010468	regulation of gene expression	biological_process	metabolic process	1	107	310	22257	0.003225806	0.7778504	0.7911367
GO:0016567	protein ubiquitination	biological_process	metabolic process	2	107	599	22257	0.003338898	0.7870006	0.7992022
GO:0006281	DNA repair	biological_process	response to stimulus	1	107	368	22257	0.002717391	0.8327453	0.844347
GO:0042493	response to drug	biological_process	response to stimulus	1	107	374	22257	0.002673797	0.8375919	0.8479485
GO:0006351	transcription, DNA-templated	biological_process	metabolic process	1	107	424	22257	0.002358491	0.8729278	0.8802702
GO:0007399	nervous system development	biological_process	developmental process	1	107	424	22257	0.002358491	0.8729278	0.8802702
GO:0051301	cell division	biological_process	cellular process	1	107	425	22257	0.002352941	0.8735506	0.8802702
GO:0035556	intracellular signal transduction	biological_process	response to stimulus	1	107	464	22257	0.002155172	0.8956173	0.9011203
GO:0006974	cellular response to DNA damage stimulus	biological_process	cellular process	1	107	492	22257	0.00203252	0.9090633	0.9128406
GO:0008150	biological_process	biological_process	biological_process	12	107	3407	22257	0.00352216	0.9100533	0.9128406
GO:0006811	ion transport	biological_process	localization	1	107	611	22257	0.001636661	0.9494936	0.9509454
GO:0007049	cell cycle	biological_process	cellular process	1	107	672	22257	0.001488095	0.9626849	0.9626849
