# Supplementary material for: Beta-1,4-galactosyltransferase-3 deficiency suppresses the growth of immunogenic tumors in mice
Source: Front Immunol. 2023 Oct 9;14:1272537. doi: 10.3389/fimmu.2023.1272537 (PMC10600447; doi:10.3389/fimmu.2023.1272537)
Supplement: Supplementary file 6 [file Table_5.xls]

Supplementary Table 5. Gene set enrichment analysis results from KEGG database.
NAME	GS DETAILS	KEGG Pathway Term Desc	Original size	kegg_pathway_term_level1	kegg_pathway_term_level2	Size (after restricting to dataset)	ES	NES	NOM p-val	FDR q-val	RANK AT MAX	LEADING EDGE
4672	Figure	Intestinal immune network for IgA production	57	Organismal Systems	Immune system	43	0.7629765	2.1860797	0	0	1853	tags=53%, list=10%, signal=60%
4514	Figure	Cell adhesion molecules (CAMs)	209	Environmental Information Processing	Signaling molecules and interaction	161	0.65810597	2.1476328	0	0	2449	tags=45%, list=14%, signal=52%
4612	Figure	Antigen processing and presentation	133	Organismal Systems	Immune system	89	0.6850312	2.1019878	0	0	2590	tags=47%, list=15%, signal=55%
4658	Figure	Th1 and Th2 cell differentiation	101	Organismal Systems	Immune system	85	0.6540456	2.02389	0	0	2440	tags=41%, list=14%, signal=47%
4659	Figure	Th17 cell differentiation	120	Organismal Systems	Immune system	100	0.6383729	2.0133028	0	0	2775	tags=43%, list=16%, signal=51%
4650	Figure	Natural killer cell mediated cytotoxicity	123	Organismal Systems	Immune system	95	0.6270829	1.945837	0	1.62E-04	2739	tags=43%, list=15%, signal=51%
4380	Figure	Osteoclast differentiation	139	Organismal Systems	Development	127	0.60884637	1.9348067	0	2.81E-04	3019	tags=43%, list=17%, signal=51%
4640	Figure	Hematopoietic cell lineage	115	Organismal Systems	Immune system	91	0.59125495	1.8421551	0	0.001110726	1912	tags=37%, list=11%, signal=42%
4145	Figure	Phagosome	223	Cellular Processes	Transport and catabolism	172	0.5651623	1.8205854	0	0.001641271	2582	tags=35%, list=14%, signal=40%
4660	Figure	T cell receptor signaling pathway	110	Organismal Systems	Immune system	97	0.5832524	1.8062178	0	0.002159245	2440	tags=32%, list=14%, signal=37%
591	Figure	Linoleic acid metabolism	57	Metabolism	Lipid metabolism	32	0.65015495	1.7828408	0	0.002940278	3420	tags=47%, list=19%, signal=58%
4060	Figure	Cytokine-cytokine receptor interaction	319	Environmental Information Processing	Signaling molecules and interaction	274	0.53610617	1.7683668	0	0.004100455	3110	tags=39%, list=17%, signal=46%
4064	Figure	NF-kappa B signaling pathway	122	Environmental Information Processing	Signal transduction	106	0.54920644	1.7262787	0	0.007731569	3813	tags=41%, list=21%, signal=51%
4630	Figure	Jak-STAT signaling pathway	173	Environmental Information Processing	Signal transduction	149	0.535022	1.7176635	0	0.008370385	2850	tags=34%, list=16%, signal=40%
592	Figure	alpha-Linolenic acid metabolism	28	Metabolism	Lipid metabolism	23	0.6747423	1.7050683	0.003614458	0.010166507	3503	tags=52%, list=20%, signal=65%
590	Figure	Arachidonic acid metabolism	96	Metabolism	Lipid metabolism	67	0.5674991	1.7047075	0	0.009591154	3420	tags=42%, list=19%, signal=52%
4670	Figure	Leukocyte transendothelial migration	134	Organismal Systems	Immune system	109	0.536051	1.6702042	0	0.014795111	3505	tags=41%, list=20%, signal=51%
4625	Figure	C-type lectin receptor signaling pathway	122	Organismal Systems	Immune system	110	0.5250803	1.6607246	0	0.015672874	3019	tags=30%, list=17%, signal=36%
4666	Figure	Fc gamma R-mediated phagocytosis	99	Organismal Systems	Immune system	84	0.5290443	1.6326624	0	0.022715889	3019	tags=32%, list=17%, signal=39%
4721	Figure	Synaptic vesicle cycle	67	Organismal Systems	Nervous system	59	0.5490652	1.6261623	0.001074114	0.02379697	5591	tags=54%, list=31%, signal=79%
4913	Figure	Ovarian steroidogenesis	61	Organismal Systems	Endocrine system	42	0.5654437	1.6121258	0.002212389	0.029041175	4803	tags=48%, list=27%, signal=65%
4662	Figure	B cell receptor signaling pathway	84	Organismal Systems	Immune system	73	0.52671206	1.6100616	0.002118644	0.028708344	2315	tags=30%, list=13%, signal=34%
4062	Figure	Chemokine signaling pathway	216	Organismal Systems	Immune system	193	0.48727342	1.582148	0	0.03918999	3353	tags=31%, list=19%, signal=38%
4923	Figure	Regulation of lipolysis in adipocytes	58	Organismal Systems	Endocrine system	51	0.5432895	1.5764449	0.00440044	0.040717125	4384	tags=45%, list=25%, signal=60%
564	Figure	Glycerophospholipid metabolism	114	Metabolism	Lipid metabolism	100	0.50002354	1.5722265	0.002087683	0.0411697	4439	tags=38%, list=25%, signal=50%
4970	Figure	Salivary secretion	86	Organismal Systems	Digestive system	75	0.51084393	1.5512432	0.003177966	0.05230043	4717	tags=41%, list=26%, signal=56%
4664	Figure	Fc epsilon RI signaling pathway	86	Organismal Systems	Immune system	70	0.5149583	1.5464888	0	0.05344556	3019	tags=31%, list=17%, signal=38%
4925	Figure	Aldosterone synthesis and secretion	107	Organismal Systems	Endocrine system	94	0.4860134	1.5214198	0.008247423	0.07041456	4879	tags=43%, list=27%, signal=58%
4210	Figure	Apoptosis	155	Cellular Processes	Cell growth and death	139	0.47316206	1.5180923	0.00203666	0.070252754	5633	tags=47%, list=32%, signal=68%
565	Figure	Ether lipid metabolism	52	Metabolism	Lipid metabolism	45	0.5316549	1.5154674	0.01912261	0.07017031	3623	tags=40%, list=20%, signal=50%
100	Figure	Steroid biosynthesis	19	Metabolism	Lipid metabolism	19	0.6046738	1.5137309	0.020506635	0.06964857	6075	tags=79%, list=34%, signal=120%
4370	Figure	VEGF signaling pathway	69	Environmental Information Processing	Signal transduction	59	0.5091405	1.5097023	0.014084507	0.070378624	3656	tags=36%, list=20%, signal=45%
4610	Figure	Complement and coagulation cascades	105	Organismal Systems	Immune system	77	0.48930392	1.4993093	0.004158004	0.0768182	3296	tags=31%, list=18%, signal=38%
4620	Figure	Toll-like receptor signaling pathway	107	Organismal Systems	Immune system	89	0.4894178	1.4967791	0.002070393	0.07690326	3695	tags=35%, list=21%, signal=44%
4080	Figure	Neuroactive ligand-receptor interaction	307	Environmental Information Processing	Signaling molecules and interaction	206	0.45665368	1.4827906	0	0.08772925	3618	tags=33%, list=20%, signal=41%
4020	Figure	Calcium signaling pathway	202	Environmental Information Processing	Signal transduction	172	0.44857433	1.4529324	0.001007049	0.11925866	2881	tags=27%, list=16%, signal=32%
511	Figure	Other glycan degradation	21	Metabolism	Glycan biosynthesis and metabolism	19	0.56755966	1.4454715	0.057953145	0.12598415	3516	tags=42%, list=20%, signal=52%
4142	Figure	Lysosome	151	Cellular Processes	Transport and catabolism	130	0.4552606	1.4442443	0.004081633	0.12422082	6008	tags=48%, list=34%, signal=73%
4973	Figure	Carbohydrate digestion and absorption	49	Organismal Systems	Digestive system	39	0.50823724	1.4329199	0.038288288	0.13554612	3676	tags=38%, list=21%, signal=48%
4745	Figure	Phototransduction - fly	30	Organismal Systems	Sensory system	29	0.53627336	1.4290719	0.044258375	0.13751009	2753	tags=28%, list=15%, signal=33%
4621	Figure	NOD-like receptor signaling pathway	203	Organismal Systems	Immune system	165	0.44423947	1.4270722	0.00201005	0.13691162	3653	tags=32%, list=20%, signal=40%
790	Figure	Folate biosynthesis	30	Metabolism	Metabolism of cofactors and vitamins	25	0.53918076	1.4251449	0.056900725	0.13585065	5810	tags=60%, list=33%, signal=89%
4924	Figure	Renin secretion	75	Organismal Systems	Endocrine system	69	0.47101876	1.4129747	0.028846154	0.14980505	2808	tags=28%, list=16%, signal=33%
4668	Figure	TNF signaling pathway	141	Environmental Information Processing	Signal transduction	123	0.44730502	1.4125097	0.011340206	0.14718275	3765	tags=32%, list=21%, signal=40%
4961	Figure	Endocrine and other factor-regulated calcium reabsorption	58	Organismal Systems	Excretory system	45	0.48829433	1.411782	0.05263158	0.14485085	3676	tags=31%, list=21%, signal=39%
4918	Figure	Thyroid hormone synthesis	79	Organismal Systems	Endocrine system	66	0.46576652	1.4072938	0.03125	0.14851414	4879	tags=35%, list=27%, signal=48%
4726	Figure	Serotonergic synapse	140	Organismal Systems	Nervous system	101	0.44568926	1.3960805	0.018386109	0.16272245	3353	tags=26%, list=19%, signal=32%
4917	Figure	Prolactin signaling pathway	78	Organismal Systems	Endocrine system	65	0.45878908	1.3842309	0.049568966	0.17787611	3505	tags=28%, list=20%, signal=34%
561	Figure	Glycerolipid metabolism	77	Metabolism	Lipid metabolism	64	0.4536956	1.3590379	0.050701186	0.22105749	4295	tags=34%, list=24%, signal=45%
4960	Figure	Aldosterone-regulated sodium reabsorption	41	Organismal Systems	Excretory system	36	0.4889363	1.3567201	0.06877114	0.22097611	3676	tags=36%, list=21%, signal=45%
4024	Figure	cAMP signaling pathway	209	Environmental Information Processing	Signal transduction	183	0.41401404	1.3431277	0.016064256	0.24350408	4792	tags=39%, list=27%, signal=52%
1040	Figure	Biosynthesis of unsaturated fatty acids	28	Metabolism	Lipid metabolism	27	0.50659794	1.3391892	0.09472422	0.24728481	4090	tags=37%, list=23%, signal=48%
2010	Figure	ABC transporters	51	Environmental Information Processing	Membrane transport	46	0.46370813	1.336402	0.07964602	0.24894519	3608	tags=35%, list=20%, signal=43%
4742	Figure	Taste transduction	90	Organismal Systems	Sensory system	45	0.46390375	1.3348132	0.08259912	0.24743275	5372	tags=44%, list=30%, signal=63%
4070	Figure	Phosphatidylinositol signaling system	113	Environmental Information Processing	Signal transduction	105	0.42393237	1.334795	0.034979425	0.24295162	3291	tags=24%, list=18%, signal=29%
4217	Figure	Necroptosis	208	Cellular Processes	Cell growth and death	153	0.40877464	1.3211809	0.023279352	0.2698476	4279	tags=31%, list=24%, signal=40%
4750	Figure	Inflammatory mediator regulation of TRP channels	137	Organismal Systems	Sensory system	104	0.42058936	1.3170922	0.03798768	0.27428967	3556	tags=30%, list=20%, signal=37%
4964	Figure	Proximal tubule bicarbonate reclamation	23	Organismal Systems	Excretory system	21	0.51598626	1.3137091	0.12300123	0.27681014	3676	tags=38%, list=21%, signal=48%
140	Figure	Steroid hormone biosynthesis	97	Metabolism	Lipid metabolism	50	0.45301226	1.3119745	0.086622804	0.27611077	4156	tags=34%, list=23%, signal=44%
4611	Figure	Platelet activation	135	Organismal Systems	Immune system	122	0.4140349	1.3057623	0.037601627	0.28562436	3505	tags=28%, list=20%, signal=34%
4921	Figure	Oxytocin signaling pathway	163	Organismal Systems	Endocrine system	148	0.40665695	1.3007284	0.0354251	0.2934095	3005	tags=22%, list=17%, signal=27%
604	Figure	Glycosphingolipid biosynthesis - ganglio series	17	Metabolism	Glycan biosynthesis and metabolism	16	0.5427219	1.2984859	0.13147914	0.2941901	1811	tags=19%, list=10%, signal=21%
4966	Figure	Collecting duct acid secretion	30	Organismal Systems	Excretory system	25	0.49521908	1.2962838	0.12440191	0.29490507	5591	tags=52%, list=31%, signal=76%
4624	Figure	Toll and Imd signaling pathway	43	Organismal Systems	Immune system	39	0.46250936	1.289424	0.11210762	0.3070298	5994	tags=46%, list=34%, signal=69%
380	Figure	Tryptophan metabolism	48	Metabolism	Amino acid metabolism	43	0.4427147	1.2889144	0.13570634	0.30354452	4144	tags=37%, list=23%, signal=48%
4971	Figure	Gastric acid secretion	76	Organismal Systems	Digestive system	71	0.42540067	1.2884126	0.09272919	0.30034524	3773	tags=30%, list=21%, signal=37%
410	Figure	beta-Alanine metabolism	36	Metabolism	Metabolism of other amino acids	32	0.4692374	1.2766591	0.14487633	0.3255386	1857	tags=22%, list=10%, signal=24%
4152	Figure	AMPK signaling pathway	141	Environmental Information Processing	Signal transduction	125	0.40105137	1.2718306	0.05995935	0.33260474	6098	tags=42%, list=34%, signal=64%
4919	Figure	Thyroid hormone signaling pathway	127	Organismal Systems	Endocrine system	112	0.401844	1.2649391	0.07946336	0.34651187	3443	tags=25%, list=19%, signal=31%
4922	Figure	Glucagon signaling pathway	112	Organismal Systems	Endocrine system	95	0.4053851	1.2610382	0.08704663	0.352522	5890	tags=41%, list=33%, signal=61%
4928	Figure	Parathyroid hormone synthesis, secretion and action	122	Organismal Systems	Endocrine system	105	0.40094987	1.2553313	0.08469388	0.36243582	5252	tags=36%, list=29%, signal=51%
4261	Figure	Adrenergic signaling in cardiomyocytes	158	Organismal Systems	Circulatory system	146	0.39169383	1.2542052	0.057985757	0.360551	4881	tags=37%, list=27%, signal=50%
980	Figure	Metabolism of xenobiotics by cytochrome P450	77	Metabolism	Xenobiotics biodegradation and metabolism	55	0.42166317	1.2495816	0.13253012	0.36818317	4280	tags=45%, list=24%, signal=60%
4068	Figure	FoxO signaling pathway	142	Environmental Information Processing	Signal transduction	126	0.38868538	1.2445081	0.080694586	0.37727317	5720	tags=37%, list=32%, signal=55%
4622	Figure	RIG-I-like receptor signaling pathway	74	Organismal Systems	Immune system	57	0.41698977	1.2408623	0.14777778	0.38236687	5556	tags=44%, list=31%, signal=63%
562	Figure	Inositol phosphate metabolism	78	Metabolism	Carbohydrate metabolism	75	0.40542132	1.2389262	0.122513086	0.3826637	3454	tags=24%, list=19%, signal=30%
4911	Figure	Insulin secretion	89	Organismal Systems	Endocrine system	80	0.40239918	1.2365367	0.12970711	0.38430306	5569	tags=41%, list=31%, signal=60%
4972	Figure	Pancreatic secretion	111	Organismal Systems	Digestive system	87	0.40380174	1.2363794	0.123316064	0.37964192	4974	tags=34%, list=28%, signal=48%
680	Figure	Methane metabolism	39	Metabolism	Energy metabolism	30	0.4533726	1.2354898	0.18436407	0.3775092	5945	tags=50%, list=33%, signal=75%
720	Figure	Carbon fixation pathways in prokaryotes	16	Metabolism	Energy metabolism	16	0.5027028	1.2146878	0.20490797	0.43158937	3616	tags=38%, list=20%, signal=47%
531	Figure	Glycosaminoglycan degradation	22	Metabolism	Glycan biosynthesis and metabolism	19	0.48299763	1.2140672	0.22453988	0.4280058	4789	tags=42%, list=27%, signal=57%
4270	Figure	Vascular smooth muscle contraction	135	Organismal Systems	Circulatory system	117	0.37768728	1.2123516	0.12195122	0.42800778	4479	tags=32%, list=25%, signal=43%
4730	Figure	Long-term depression	66	Organismal Systems	Nervous system	57	0.40496597	1.204726	0.18152174	0.44516858	5633	tags=39%, list=32%, signal=56%
4144	Figure	Endocytosis	316	Cellular Processes	Transport and catabolism	274	0.36691302	1.1988342	0.061122246	0.4587717	2735	tags=17%, list=15%, signal=20%
4215	Figure	Apoptosis - multiple species	36	Cellular Processes	Cell growth and death	31	0.44393694	1.1956033	0.23085715	0.46343404	5994	tags=48%, list=34%, signal=73%
4920	Figure	Adipocytokine signaling pathway	80	Organismal Systems	Endocrine system	69	0.3972016	1.1935835	0.19354838	0.4644787	5856	tags=38%, list=33%, signal=56%
4912	Figure	GnRH signaling pathway	99	Organismal Systems	Endocrine system	89	0.37923333	1.1909512	0.18088387	0.46763223	2966	tags=21%, list=17%, signal=25%
480	Figure	Glutathione metabolism	82	Metabolism	Metabolism of other amino acids	61	0.40038216	1.1905097	0.1830835	0.4636998	4523	tags=39%, list=25%, signal=53%
4218	Figure	Cellular senescence	223	Cellular Processes	Cell growth and death	187	0.36918497	1.1869797	0.12024048	0.46929157	3028	tags=20%, list=17%, signal=24%
3320	Figure	PPAR signaling pathway	95	Organismal Systems	Endocrine system	76	0.38547748	1.1848819	0.19620253	0.47076076	4574	tags=36%, list=26%, signal=48%
4022	Figure	cGMP-PKG signaling pathway	182	Environmental Information Processing	Signal transduction	163	0.36138985	1.175621	0.14673367	0.4945725	4438	tags=29%, list=25%, signal=38%
4725	Figure	Cholinergic synapse	119	Organismal Systems	Nervous system	106	0.37166074	1.1723167	0.17695473	0.50049657	3773	tags=24%, list=21%, signal=30%
500	Figure	Starch and sucrose metabolism	40	Metabolism	Carbohydrate metabolism	30	0.43833703	1.1722741	0.25833333	0.4952632	779	tags=13%, list=4%, signal=14%
4927	Figure	Cortisol synthesis and secretion	74	Organismal Systems	Endocrine system	61	0.38992372	1.1661922	0.2284153	0.5094439	4879	tags=36%, list=27%, signal=49%
4014	Figure	Ras signaling pathway	251	Environmental Information Processing	Signal transduction	223	0.35474327	1.1635504	0.1490433	0.5121892	3019	tags=21%, list=17%, signal=25%
4979	Figure	Cholesterol metabolism	52	Organismal Systems	Digestive system	50	0.39614192	1.1507459	0.24671052	0.5484036	4462	tags=36%, list=25%, signal=48%
4914	Figure	Progesterone-mediated oocyte maturation	99	Organismal Systems	Endocrine system	86	0.3707592	1.1462592	0.22722512	0.5574349	6793	tags=51%, list=38%, signal=82%
4910	Figure	Insulin signaling pathway	159	Organismal Systems	Endocrine system	140	0.35722402	1.1323761	0.23069106	0.59842145	5832	tags=36%, list=33%, signal=53%
603	Figure	Glycosphingolipid biosynthesis - globo and isoglobo series	17	Metabolism	Glycan biosynthesis and metabolism	17	0.46905476	1.1310169	0.32169577	0.596888	1811	tags=18%, list=10%, signal=20%
4724	Figure	Glutamatergic synapse	123	Organismal Systems	Nervous system	105	0.35886058	1.1281207	0.25564682	0.60095197	3504	tags=23%, list=20%, signal=28%
4720	NA	Long-term potentiation	74	Organismal Systems	Nervous system	64	0.37472543	1.1250726	0.29122055	0.60509616	6767	tags=44%, list=38%, signal=70%
983	NA	Drug metabolism - other enzymes	101	Metabolism	Xenobiotics biodegradation and metabolism	77	0.36255354	1.1180876	0.29771784	0.6231634	4141	tags=30%, list=23%, signal=39%
4978	NA	Mineral absorption	46	Organismal Systems	Digestive system	40	0.39461136	1.1170275	0.33521444	0.62062365	4783	tags=38%, list=27%, signal=51%
900	NA	Terpenoid backbone biosynthesis	27	Metabolism	Metabolism of terpenoids and polyketides	24	0.4307974	1.1169173	0.32502964	0.6150526	5549	tags=46%, list=31%, signal=66%
4540	NA	Gap junction	93	Cellular Processes	Cellular community - eukaryotes	82	0.36072484	1.1124645	0.2966805	0.6241285	5633	tags=33%, list=32%, signal=48%
120	NA	Primary bile acid biosynthesis	16	Metabolism	Lipid metabolism	15	0.46803576	1.1102204	0.36233765	0.62559247	3501	tags=40%, list=20%, signal=50%
910	NA	Nitrogen metabolism	21	Metabolism	Energy metabolism	16	0.45810065	1.1042154	0.35264483	0.6404073	4974	tags=56%, list=28%, signal=78%
4740	NA	Olfactory transduction	1163	Organismal Systems	Sensory system	114	0.35350975	1.1011717	0.30470347	0.6449372	7571	tags=52%, list=42%, signal=89%
4130	NA	SNARE interactions in vesicular transport	33	Genetic Information Processing	Folding, sorting and degradation	32	0.40194666	1.0989784	0.3352804	0.64647615	4582	tags=31%, list=26%, signal=42%
4071	NA	Sphingolipid signaling pathway	141	Environmental Information Processing	Signal transduction	126	0.3487239	1.0964829	0.3051882	0.64888436	6614	tags=44%, list=37%, signal=69%
4530	NA	Tight junction	188	Cellular Processes	Cellular community - eukaryotes	168	0.33633465	1.0953599	0.30091184	0.6464684	5346	tags=33%, list=30%, signal=47%
250	NA	Alanine, aspartate and glutamate metabolism	45	Metabolism	Amino acid metabolism	36	0.3901787	1.0935268	0.34126985	0.6469221	1460	tags=14%, list=8%, signal=15%
4360	NA	Axon guidance	184	Organismal Systems	Development	173	0.33817297	1.0898455	0.28254288	0.6526669	3811	tags=26%, list=21%, signal=33%
4810	NA	Regulation of actin cytoskeleton	226	Cellular Processes	Cell motility	202	0.33397752	1.0870397	0.2942943	0.65562993	2617	tags=17%, list=15%, signal=20%
4310	NA	Wnt signaling pathway	153	Environmental Information Processing	Signal transduction	141	0.33782327	1.0857667	0.330637	0.6543062	4399	tags=26%, list=25%, signal=34%
4213	NA	Longevity regulating pathway - multiple species	79	Organismal Systems	Aging	59	0.3622966	1.0850765	0.3388521	0.6510109	5385	tags=34%, list=30%, signal=48%
4728	NA	Dopaminergic synapse	152	Organismal Systems	Nervous system	128	0.33762258	1.0629873	0.37348178	0.71819013	6089	tags=35%, list=34%, signal=53%
4722	NA	Neurotrophin signaling pathway	133	Organismal Systems	Nervous system	125	0.33617938	1.0606768	0.3699187	0.7196885	5890	tags=40%, list=33%, signal=59%
4916	NA	Melanogenesis	103	Organismal Systems	Endocrine system	98	0.34005767	1.0597961	0.38733125	0.7166641	3773	tags=23%, list=21%, signal=30%
4015	NA	Rap1 signaling pathway	224	Environmental Information Processing	Signal transduction	199	0.3246335	1.0522474	0.381	0.7361136	3064	tags=21%, list=17%, signal=25%
4211	NA	Longevity regulating pathway	105	Organismal Systems	Aging	89	0.33703938	1.0516874	0.41925466	0.7319059	4879	tags=28%, list=27%, signal=38%
600	NA	Sphingolipid metabolism	52	Metabolism	Lipid metabolism	47	0.36379093	1.05046	0.41104972	0.7300018	7812	tags=62%, list=44%, signal=109%
670	NA	One carbon pool by folate	20	Metabolism	Metabolism of cofactors and vitamins	20	0.4237401	1.0497578	0.41105768	0.72612727	5648	tags=35%, list=32%, signal=51%
620	NA	Pyruvate metabolism	44	Metabolism	Carbohydrate metabolism	38	0.37497634	1.0494148	0.41490546	0.72134954	3616	tags=21%, list=20%, signal=26%
1110	NA	Biosynthesis of secondary metabolites	474	Metabolism	Global and overview maps	392	0.31711817	1.0485603	0.33233234	0.7182192	6418	tags=40%, list=36%, signal=61%
1212	NA	Fatty acid metabolism	65	Metabolism	Global and overview maps	54	0.36083847	1.0477686	0.42966193	0.71491987	6418	tags=48%, list=36%, signal=75%
4975	NA	Fat digestion and absorption	43	Organismal Systems	Digestive system	31	0.38657895	1.0436412	0.4084507	0.72237843	3469	tags=26%, list=19%, signal=32%
4072	NA	Phospholipase D signaling pathway	172	Environmental Information Processing	Signal transduction	145	0.3232383	1.0418388	0.40546006	0.7223565	4384	tags=26%, list=25%, signal=34%
4115	NA	p53 signaling pathway	81	Cellular Processes	Cell growth and death	75	0.3447491	1.0414435	0.42072538	0.7180085	6036	tags=47%, list=34%, signal=70%
601	NA	Glycosphingolipid biosynthesis - lacto and neolacto series	27	Metabolism	Glycan biosynthesis and metabolism	27	0.38937697	1.0385518	0.44057623	0.72134584	4283	tags=30%, list=24%, signal=39%
4727	NA	GABAergic synapse	94	Organismal Systems	Nervous system	80	0.33251655	1.0306356	0.4273859	0.74035907	4712	tags=29%, list=26%, signal=39%
3050	NA	Proteasome	57	Genetic Information Processing	Folding, sorting and degradation	47	0.35750407	1.0258834	0.45333335	0.7497231	7160	tags=47%, list=40%, signal=78%
563	NA	Glycosylphosphatidylinositol (GPI)-anchor biosynthesis	28	Metabolism	Glycan biosynthesis and metabolism	26	0.39022782	1.0250971	0.45519713	0.74649006	3036	tags=27%, list=17%, signal=32%
4713	NA	Circadian entrainment	103	Organismal Systems	Environmental adaptation	90	0.32891127	1.0225294	0.4446764	0.74852306	4742	tags=30%, list=27%, signal=41%
340	NA	Histidine metabolism	28	Metabolism	Amino acid metabolism	24	0.3922851	1.0197134	0.4617284	0.7513722	983	tags=17%, list=6%, signal=18%
982	NA	Drug metabolism - cytochrome P450	74	Metabolism	Xenobiotics biodegradation and metabolism	57	0.34434846	1.0081935	0.47952586	0.781311	4028	tags=37%, list=23%, signal=47%
630	NA	Glyoxylate and dicarboxylate metabolism	35	Metabolism	Carbohydrate metabolism	32	0.36996707	1.0058744	0.47502902	0.7830704	4144	tags=31%, list=23%, signal=41%
260	NA	Glycine, serine and threonine metabolism	45	Metabolism	Amino acid metabolism	38	0.35567394	1.0053343	0.47570622	0.7789401	5424	tags=42%, list=30%, signal=60%
360	NA	Phenylalanine metabolism	26	Metabolism	Amino acid metabolism	20	0.39746702	0.9933641	0.488228	0.8085259	1857	tags=20%, list=10%, signal=22%
4151	NA	PI3K-Akt signaling pathway	403	Environmental Information Processing	Signal transduction	342	0.302153	0.9914848	0.5310621	0.80796164	3028	tags=21%, list=17%, signal=25%
4723	NA	Retrograde endocannabinoid signaling	156	Organismal Systems	Nervous system	137	0.31023878	0.99026656	0.52959186	0.80567646	5009	tags=28%, list=28%, signal=39%
4974	NA	Protein digestion and absorption	98	Organismal Systems	Digestive system	80	0.31834504	0.9885647	0.5276008	0.80501974	4288	tags=35%, list=24%, signal=46%
4623	NA	Cytosolic DNA-sensing pathway	66	Organismal Systems	Immune system	52	0.33449405	0.9812283	0.515778	0.82021564	5730	tags=40%, list=32%, signal=59%
4915	NA	Estrogen signaling pathway	154	Organismal Systems	Endocrine system	123	0.30800676	0.9713272	0.55792683	0.8426581	5717	tags=33%, list=32%, signal=49%
4260	NA	Cardiac muscle contraction	79	Organismal Systems	Circulatory system	72	0.31673536	0.96736294	0.5495208	0.847887	3746	tags=28%, list=21%, signal=35%
4114	NA	Oocyte meiosis	124	Cellular Processes	Cell growth and death	110	0.30341667	0.95944697	0.58641976	0.86427027	6793	tags=45%, list=38%, signal=71%
330	NA	Arginine and proline metabolism	66	Metabolism	Amino acid metabolism	51	0.32412666	0.95437837	0.55737704	0.8725153	983	tags=10%, list=6%, signal=10%
4010	NA	MAPK signaling pathway	332	Environmental Information Processing	Signal transduction	291	0.285745	0.9424403	0.68	0.89835167	3028	tags=20%, list=17%, signal=24%
4146	NA	Peroxisome	94	Cellular Processes	Transport and catabolism	86	0.30494267	0.9420144	0.6277372	0.89346254	6186	tags=38%, list=35%, signal=58%
3410	NA	Base excision repair	41	Genetic Information Processing	Replication and repair	38	0.3322746	0.9377377	0.6036036	0.89850736	8276	tags=71%, list=46%, signal=132%
310	NA	Lysine degradation	72	Metabolism	Amino acid metabolism	66	0.31333628	0.9373991	0.61823964	0.8935345	6418	tags=39%, list=36%, signal=61%
62	NA	Fatty acid elongation	40	Metabolism	Lipid metabolism	32	0.33387622	0.9070489	0.6219653	0.9624335	6418	tags=47%, list=36%, signal=73%
4962	NA	Vasopressin-regulated water reabsorption	46	Organismal Systems	Excretory system	42	0.3190621	0.9040221	0.6497748	0.96339923	6838	tags=43%, list=38%, signal=69%
10	NA	Glycolysis / Gluconeogenesis	90	Metabolism	Carbohydrate metabolism	69	0.29685232	0.8943982	0.6797455	0.97977453	5945	tags=38%, list=33%, signal=56%
51	NA	Fructose and mannose metabolism	42	Metabolism	Carbohydrate metabolism	36	0.31920186	0.89029914	0.6670429	0.98282105	6551	tags=50%, list=37%, signal=79%
4150	NA	mTOR signaling pathway	171	Environmental Information Processing	Signal transduction	150	0.27413103	0.88317657	0.7507568	0.99275666	5385	tags=28%, list=30%, signal=40%
4976	NA	Bile secretion	78	Organismal Systems	Digestive system	62	0.2913348	0.8816688	0.6798715	0.98998654	4974	tags=32%, list=28%, signal=45%
4977	NA	Vitamin digestion and absorption	22	Organismal Systems	Digestive system	20	0.34450853	0.8811074	0.6289308	0.9849207	4001	tags=25%, list=22%, signal=32%
4512	NA	ECM-receptor interaction	92	Environmental Information Processing	Signaling molecules and interaction	82	0.2869677	0.8756914	0.7223382	0.9906668	3243	tags=24%, list=18%, signal=30%
4520	NA	Adherens junction	75	Cellular Processes	Cellular community - eukaryotes	70	0.28619495	0.86602134	0.69967705	1	1122	tags=9%, list=6%, signal=9%
4066	NA	HIF-1 signaling pathway	126	Environmental Information Processing	Signal transduction	103	0.2738789	0.85589314	0.771134	1	6411	tags=35%, list=36%, signal=54%
4391	NA	Hippo signaling pathway - fly	75	Environmental Information Processing	Signal transduction	68	0.28508115	0.8550945	0.72553194	1	2009	tags=10%, list=11%, signal=12%
1130	NA	Biosynthesis of antibiotics	275	Metabolism	Global and overview maps	226	0.26059338	0.8520038	0.86058176	1	6532	tags=39%, list=37%, signal=61%
350	NA	Tyrosine metabolism	46	Metabolism	Amino acid metabolism	36	0.2975916	0.83897746	0.7026107	1	2229	tags=17%, list=12%, signal=19%
4340	NA	Hedgehog signaling pathway	45	Environmental Information Processing	Signal transduction	43	0.29323846	0.83139056	0.74716556	1	4165	tags=26%, list=23%, signal=33%
4350	NA	TGF-beta signaling pathway	90	Environmental Information Processing	Signal transduction	81	0.2710142	0.8248116	0.8068536	1	6614	tags=41%, list=37%, signal=64%
4510	NA	Focal adhesion	219	Cellular Processes	Cellular community - eukaryotes	199	0.25417912	0.82010686	0.8845382	1	3656	tags=21%, list=20%, signal=26%
1200	NA	Carbon metabolism	161	Metabolism	Global and overview maps	126	0.25065643	0.79766023	0.8677518	1	6984	tags=41%, list=39%, signal=67%
4392	NA	Hippo signaling pathway - multiple species	28	Environmental Information Processing	Signal transduction	26	0.29180616	0.77109575	0.8046116	1	550	tags=8%, list=3%, signal=8%
830	NA	Retinol metabolism	99	Metabolism	Metabolism of cofactors and vitamins	61	0.25662252	0.76642984	0.8372845	1	4295	tags=25%, list=24%, signal=32%
270	NA	Cysteine and methionine metabolism	57	Metabolism	Amino acid metabolism	45	0.26449817	0.7630524	0.8170865	1	3647	tags=16%, list=20%, signal=20%
4330	NA	Notch signaling pathway	57	Environmental Information Processing	Signal transduction	48	0.26367176	0.7600826	0.84429824	1	4399	tags=29%, list=25%, signal=39%
4710	NA	Circadian rhythm	33	Organismal Systems	Environmental adaptation	30	0.27736485	0.7468635	0.8235294	1	4866	tags=30%, list=27%, signal=41%
52	NA	Galactose metabolism	39	Metabolism	Carbohydrate metabolism	33	0.2762524	0.74478287	0.8290398	1	5883	tags=30%, list=33%, signal=45%
4016	NA	MAPK signaling pathway - plant	18	Environmental Information Processing	Signal transduction	17	0.31008825	0.74161345	0.8125	1	7433	tags=53%, list=42%, signal=91%
4110	NA	Cell cycle	138	Cellular Processes	Cell growth and death	128	0.23259999	0.73832244	0.9265306	1	6508	tags=42%, list=36%, signal=66%
520	NA	Amino sugar and nucleotide sugar metabolism	56	Metabolism	Carbohydrate metabolism	50	0.25329444	0.73233014	0.86870897	1	3348	tags=18%, list=19%, signal=22%
4371	NA	Apelin signaling pathway	145	Environmental Information Processing	Signal transduction	137	0.22646515	0.7287021	0.9382591	1	5815	tags=29%, list=33%, signal=43%
4926	NA	Relaxin signaling pathway	143	Organismal Systems	Endocrine system	127	0.22865185	0.7282181	0.92424244	1	5633	tags=28%, list=32%, signal=40%
640	NA	Propanoate metabolism	35	Metabolism	Carbohydrate metabolism	32	0.26469135	0.72554976	0.85796106	1	3616	tags=19%, list=20%, signal=23%
190	NA	Oxidative phosphorylation	147	Metabolism	Energy metabolism	126	0.22559728	0.7170798	0.94984645	1	5009	tags=24%, list=28%, signal=33%
4744	NA	Phototransduction	28	Organismal Systems	Sensory system	24	0.27247247	0.715365	0.87089205	1	3693	tags=21%, list=21%, signal=26%
4214	NA	Apoptosis - fly	61	Cellular Processes	Cell growth and death	54	0.24385712	0.71020496	0.8996764	1	4729	tags=19%, list=27%, signal=25%
1120	NA	Microbial metabolism in diverse environments	227	Metabolism	Global and overview maps	187	0.21827136	0.7090993	0.9688129	1	5945	tags=33%, list=33%, signal=49%
513	NA	Various types of N-glycan biosynthesis	42	Metabolism	Glycan biosynthesis and metabolism	40	0.25135818	0.7079516	0.88724375	1	1963	tags=13%, list=11%, signal=14%
3460	NA	Fanconi anemia pathway	53	Genetic Information Processing	Replication and repair	51	0.2341744	0.69515324	0.90759075	1	6823	tags=43%, list=38%, signal=70%
4550	NA	Signaling pathways regulating pluripotency of stem cells	144	Cellular Processes	Cellular community - eukaryotes	132	0.21641567	0.69081473	0.96040606	1	3564	tags=17%, list=20%, signal=21%
770	NA	Pantothenate and CoA biosynthesis	18	Metabolism	Metabolism of cofactors and vitamins	18	0.2795381	0.68857616	0.8745342	1	6489	tags=44%, list=36%, signal=70%
4011	NA	MAPK signaling pathway - yeast	36	Environmental Information Processing	Signal transduction	33	0.2489316	0.6863752	0.9007982	1	4881	tags=27%, list=27%, signal=37%
1230	NA	Biosynthesis of amino acids	105	Metabolism	Global and overview maps	79	0.22448877	0.68634194	0.93578947	1	6985	tags=43%, list=39%, signal=70%
4120	NA	Ubiquitin mediated proteolysis	158	Genetic Information Processing	Folding, sorting and degradation	147	0.21270683	0.6778579	0.9747475	1	6085	tags=28%, list=34%, signal=42%
53	NA	Ascorbate and aldarate metabolism	27	Metabolism	Carbohydrate metabolism	17	0.27947	0.67490435	0.8846641	1	3062	tags=18%, list=17%, signal=21%
30	NA	Pentose phosphate pathway	40	Metabolism	Carbohydrate metabolism	29	0.24757873	0.67478454	0.9094118	1	6901	tags=52%, list=39%, signal=84%
4212	NA	Longevity regulating pathway - worm	91	Organismal Systems	Aging	69	0.22021955	0.66999984	0.9426752	1	5067	tags=28%, list=28%, signal=38%
3030	NA	DNA replication	37	Genetic Information Processing	Replication and repair	35	0.23975065	0.6690215	0.9155093	1	7334	tags=60%, list=41%, signal=102%
4714	NA	Thermogenesis	248	Organismal Systems	Environmental adaptation	221	0.2029422	0.6615939	0.993988	1	5940	tags=28%, list=33%, signal=42%
4390	NA	Hippo signaling pathway	159	Environmental Information Processing	Signal transduction	147	0.19881326	0.6341108	0.984879	1	2693	tags=12%, list=15%, signal=14%
230	NA	Purine metabolism	192	Metabolism	Nucleotide metabolism	173	0.19285959	0.62601	0.99394554	1	5957	tags=31%, list=33%, signal=46%
450	NA	Selenocompound metabolism	17	Metabolism	Metabolism of other amino acids	17	0.25219032	0.6196405	0.92069393	1	3647	tags=18%, list=20%, signal=22%
860	NA	Porphyrin and chlorophyll metabolism	42	Metabolism	Metabolism of cofactors and vitamins	34	0.21917266	0.59188855	0.95547944	1	4989	tags=29%, list=28%, signal=41%
4013	NA	MAPK signaling pathway - fly	87	Environmental Information Processing	Signal transduction	76	0.19238183	0.58934164	0.9884454	1	5800	tags=28%, list=33%, signal=41%
4012	NA	ErbB signaling pathway	95	Environmental Information Processing	Signal transduction	84	0.19139214	0.58715475	0.9874739	1	3424	tags=14%, list=19%, signal=18%
4140	NA	Autophagy - animal	150	Cellular Processes	Transport and catabolism	132	0.18136455	0.5846387	0.99382716	1	4686	tags=21%, list=26%, signal=29%
650	NA	Butanoate metabolism	29	Metabolism	Carbohydrate metabolism	26	0.22242685	0.5835872	0.9610849	1	3616	tags=19%, list=20%, signal=24%
760	NA	Nicotinate and nicotinamide metabolism	39	Metabolism	Metabolism of cofactors and vitamins	34	0.20552824	0.5737936	0.9765886	1	4244	tags=21%, list=24%, signal=27%
40	NA	Pentose and glucuronate interconversions	42	Metabolism	Carbohydrate metabolism	29	0.21320388	0.5733986	0.96535796	1	4164	tags=21%, list=23%, signal=27%
4113	NA	Meiosis - yeast	60	Cellular Processes	Cell growth and death	57	0.19347107	0.57026887	0.982851	1	6508	tags=44%, list=36%, signal=69%
220	NA	Arginine biosynthesis	25	Metabolism	Amino acid metabolism	19	0.22345884	0.5578151	0.96836984	1	3735	tags=21%, list=21%, signal=27%
4614	NA	Renin-angiotensin system	44	Organismal Systems	Endocrine system	32	0.20427713	0.5548842	0.97795826	1	4760	tags=28%, list=27%, signal=38%
4138	NA	Autophagy - yeast	80	Cellular Processes	Transport and catabolism	71	0.18200782	0.5536881	0.99369746	1	6855	tags=35%, list=38%, signal=57%
510	NA	N-Glycan biosynthesis	51	Metabolism	Glycan biosynthesis and metabolism	49	0.18828343	0.54419285	0.9902492	1	5838	tags=29%, list=33%, signal=42%
71	NA	Fatty acid degradation	57	Metabolism	Lipid metabolism	45	0.18435761	0.528346	0.9910714	1	6700	tags=33%, list=38%, signal=53%
710	NA	Carbon fixation in photosynthetic organisms	41	Metabolism	Energy metabolism	29	0.19151036	0.5116475	0.98695135	1	6532	tags=45%, list=37%, signal=71%
534	NA	Glycosaminoglycan biosynthesis - heparan sulfate / heparin	24	Metabolism	Glycan biosynthesis and metabolism	23	0.19635108	0.5027553	0.9823899	1	4938	tags=22%, list=28%, signal=30%
4141	NA	Protein processing in endoplasmic reticulum	192	Genetic Information Processing	Folding, sorting and degradation	167	0.1520087	0.49089378	1	1	4729	tags=16%, list=27%, signal=22%
3440	NA	Homologous recombination	88	Genetic Information Processing	Replication and repair	46	0.16299355	0.46975407	0.99667037	1	6791	tags=37%, list=38%, signal=60%
4137	NA	Mitophagy - animal	74	Cellular Processes	Transport and catabolism	67	0.15241882	0.46118024	0.9989282	1	5308	tags=24%, list=30%, signal=34%
514	NA	Other types of O-glycan biosynthesis	23	Metabolism	Glycan biosynthesis and metabolism	22	0.15990883	0.40846044	0.9987937	1	787	tags=5%, list=4%, signal=5%
3018	NA	RNA degradation	96	Genetic Information Processing	Folding, sorting and degradation	80	0.12883368	0.39339763	1	1	5945	tags=25%, list=33%, signal=37%
1210	NA	2-Oxocarboxylic acid metabolism	23	Metabolism	Global and overview maps	21	0.15120746	0.3894998	1	1	7601	tags=43%, list=43%, signal=75%
3430	NA	Mismatch repair	24	Genetic Information Processing	Replication and repair	22	0.15051769	0.38389733	0.9987715	0.9998223	8369	tags=59%, list=47%, signal=111%
