# Supplementary material for: Beta-1,4-galactosyltransferase-3 deficiency suppresses the growth of immunogenic tumors in mice
Source: Front Immunol. 2023 Oct 9;14:1272537. doi: 10.3389/fimmu.2023.1272537 (PMC10600447; doi:10.3389/fimmu.2023.1272537)
Supplement: Supplementary file 7 [file Table_6.xls]

Supplementary Table 6. Gene ontology analysis of upregulated differentially expressed genes.
GO_P Term ID	GO_P Term Desc	GO_P Term Level1	GO_P Term Level2	Term Candidate Gene Num	Total Candidate Gene Num	Term Gene Num	Total Gene Num	Rich Ratio	P value	Q value
GO:0042127	regulation of cell proliferation	biological_process	biological regulation	11	175	212	20617	0.051886792	2.06E-06	0.002602004
GO:0061760	antifungal innate immune response	biological_process	immune system process	4	175	19	20617	0.210526316	1.76E-05	0.011104395
GO:0044419	interspecies interaction between organisms	biological_process	multi-organism process	4	175	24	20617	0.166666667	4.67E-05	0.019633157
GO:0010518	positive regulation of phospholipase activity	biological_process	biological regulation	3	175	10	20617	0.3	6.90E-05	0.021784051
GO:0006954	inflammatory response	biological_process	response to stimulus	12	175	379	20617	0.031662269	9.99E-05	0.025213516
GO:0014719	skeletal muscle satellite cell activation	biological_process	cellular process	2	175	3	20617	0.666666667	2.14E-04	0.044952125
GO:0001818	negative regulation of cytokine production	biological_process	biological regulation	4	175	39	20617	0.102564103	3.27E-04	0.058978542
GO:0002292	T cell differentiation involved in immune response	biological_process	cellular process	2	175	4	20617	0.5	4.25E-04	0.059601077
GO:0019371	cyclooxygenase pathway	biological_process	cellular process	2	175	4	20617	0.5	4.25E-04	0.059601077
GO:0008217	regulation of blood pressure	biological_process	biological regulation	5	175	79	20617	0.063291139	5.65E-04	0.063501505
GO:0002470	plasmacytoid dendritic cell antigen processing and presentation	biological_process	immune system process	2	175	5	20617	0.4	7.04E-04	0.063501505
GO:0006147	guanine catabolic process	biological_process	cellular process	2	175	5	20617	0.4	7.04E-04	0.063501505
GO:0014834	skeletal muscle satellite cell maintenance involved in skeletal muscle regeneration	biological_process	developmental process	2	175	5	20617	0.4	7.04E-04	0.063501505
GO:0090271	positive regulation of fibroblast growth factor production	biological_process	biological regulation	2	175	5	20617	0.4	7.04E-04	0.063501505
GO:0002250	adaptive immune response	biological_process	immune system process	7	175	185	20617	0.037837838	0.001042044	0.066304281
GO:0006935	chemotaxis	biological_process	locomotion	6	175	135	20617	0.044444444	0.001044956	0.066304281
GO:0006161	deoxyguanosine catabolic process	biological_process	cellular process	2	175	6	20617	0.333333333	0.001050781	0.066304281
GO:0014904	myotube cell development	biological_process	developmental process	2	175	6	20617	0.333333333	0.001050781	0.066304281
GO:0042423	catecholamine biosynthetic process	biological_process	cellular process	2	175	6	20617	0.333333333	0.001050781	0.066304281
GO:0060800	regulation of cell differentiation involved in embryonic placenta development	biological_process	cellular process	2	175	6	20617	0.333333333	0.001050781	0.066304281
GO:0032722	positive regulation of chemokine production	biological_process	biological regulation	4	175	54	20617	0.074074074	0.001139458	0.068476
GO:0042742	defense response to bacterium	biological_process	multi-organism process	7	175	193	20617	0.03626943	0.001331072	0.071006187
GO:0045600	positive regulation of fat cell differentiation	biological_process	biological regulation	4	175	57	20617	0.070175439	0.001395435	0.071006187
GO:0031670	cellular response to nutrient	biological_process	cellular process	2	175	7	20617	0.285714286	0.001462885	0.071006187
GO:0036037	CD8-positive, alpha-beta T cell activation	biological_process	cellular process	2	175	7	20617	0.285714286	0.001462885	0.071006187
GO:0150079	negative regulation of neuroinflammatory response	biological_process	biological regulation	2	175	7	20617	0.285714286	0.001462885	0.071006187
GO:0009617	response to bacterium	biological_process	multi-organism process	7	175	198	20617	0.035353535	0.001541314	0.072042158
GO:0046329	negative regulation of JNK cascade	biological_process	cellular process	3	175	28	20617	0.107142857	0.001684703	0.075931971
GO:0034755	iron ion transmembrane transport	biological_process	localization	2	175	8	20617	0.25	0.001939638	0.078962037
GO:0038094	Fc-gamma receptor signaling pathway	biological_process	cellular process	2	175	8	20617	0.25	0.001939638	0.078962037
GO:0045602	negative regulation of endothelial cell differentiation	biological_process	biological regulation	2	175	8	20617	0.25	0.001939638	0.078962037
GO:0046038	GMP catabolic process	biological_process	metabolic process	2	175	9	20617	0.222222222	0.002479924	0.087095808
GO:0060054	positive regulation of epithelial cell proliferation involved in wound healing	biological_process	positive regulation of biological process	2	175	9	20617	0.222222222	0.002479924	0.087095808
GO:0060706	cell differentiation involved in embryonic placenta development	biological_process	developmental process	2	175	9	20617	0.222222222	0.002479924	0.087095808
GO:0150077	regulation of neuroinflammatory response	biological_process	regulation of biological process	2	175	9	20617	0.222222222	0.002479924	0.087095808
GO:0032755	positive regulation of interleukin-6 production	biological_process	biological regulation	5	175	110	20617	0.045454545	0.002484508	0.087095808
GO:0002323	natural killer cell activation involved in immune response	biological_process	cellular process	3	175	33	20617	0.090909091	0.002719983	0.092626113
GO:0019221	cytokine-mediated signaling pathway	biological_process	biological regulation	6	175	164	20617	0.036585366	0.002803083	0.092626113
GO:0035633	maintenance of permeability of blood-brain barrier	biological_process	biological regulation	2	175	10	20617	0.2	0.003082644	0.092626113
GO:0046055	dGMP catabolic process	biological_process	metabolic process	2	175	10	20617	0.2	0.003082644	0.092626113
GO:0071636	positive regulation of transforming growth factor beta production	biological_process	positive regulation of biological process	2	175	10	20617	0.2	0.003082644	0.092626113
GO:1990776	response to angiotensin	biological_process	response to stimulus	2	175	10	20617	0.2	0.003082644	0.092626113
GO:0042832	defense response to protozoan	biological_process	multi-organism process	3	175	36	20617	0.083333333	0.003493901	0.098278482
GO:0006633	fatty acid biosynthetic process	biological_process	cellular process	4	175	74	20617	0.054054054	0.003636072	0.098278482
GO:0002827	positive regulation of T-helper 1 type immune response	biological_process	biological regulation	2	175	11	20617	0.181818182	0.00374671	0.098278482
GO:0030728	ovulation	biological_process	multicellular organismal process	2	175	11	20617	0.181818182	0.00374671	0.098278482
GO:0060586	multicellular organismal iron ion homeostasis	biological_process	biological regulation	2	175	11	20617	0.181818182	0.00374671	0.098278482
GO:1900747	negative regulation of vascular endothelial growth factor signaling pathway	biological_process	biological regulation	2	175	11	20617	0.181818182	0.00374671	0.098278482
GO:0048839	inner ear development	biological_process	developmental process	4	175	75	20617	0.053333333	0.003815884	0.098278482
GO:0002286	T cell activation involved in immune response	biological_process	immune system process	3	175	38	20617	0.078947368	0.004077258	0.099185499
GO:0010628	positive regulation of gene expression	biological_process	biological regulation	12	175	582	20617	0.020618557	0.004163857	0.099185499
GO:0042590	antigen processing and presentation of exogenous peptide antigen via MHC class I	biological_process	immune system process	2	175	12	20617	0.166666667	0.00447105	0.099185499
GO:0061061	muscle structure development	biological_process	developmental process	2	175	12	20617	0.166666667	0.00447105	0.099185499
GO:0051482	positive regulation of cytosolic calcium ion concentration involved in phospholipase C-activating G protein-coupled signaling pathway	biological_process	biological regulation	3	175	40	20617	0.075	0.004716417	0.099185499
GO:0030593	neutrophil chemotaxis	biological_process	cellular process	4	175	80	20617	0.05	0.004805735	0.099185499
GO:0007267	cell-cell signaling	biological_process	cellular process	4	175	81	20617	0.049382716	0.005022484	0.099185499
GO:0010744	positive regulation of macrophage derived foam cell differentiation	biological_process	biological regulation	2	175	13	20617	0.153846154	0.005254605	0.099185499
GO:0035313	wound healing, spreading of epidermal cells	biological_process	response to stimulus	2	175	13	20617	0.153846154	0.005254605	0.099185499
GO:0051246	regulation of protein metabolic process	biological_process	biological regulation	2	175	13	20617	0.153846154	0.005254605	0.099185499
GO:0000255	allantoin metabolic process	biological_process	cellular process	2	175	14	20617	0.142857143	0.006096329	0.099185499
GO:0055072	iron ion homeostasis	biological_process	biological regulation	3	175	45	20617	0.066666667	0.006567742	0.099185499
GO:0002430	complement receptor mediated signaling pathway	biological_process	response to stimulus	2	175	15	20617	0.133333333	0.006995189	0.099185499
GO:0043154	negative regulation of cysteine-type endopeptidase activity involved in apoptotic process	biological_process	biological regulation	4	175	89	20617	0.04494382	0.006996112	0.099185499
GO:0032496	response to lipopolysaccharide	biological_process	multi-organism process	6	175	201	20617	0.029850746	0.007488746	0.099185499
GO:0001980	regulation of systemic arterial blood pressure by ischemic conditions	biological_process	biological regulation	1	175	1	20617	1	0.008488141	0.099185499
GO:0002552	serotonin secretion by mast cell	biological_process	cellular process	1	175	1	20617	1	0.008488141	0.099185499
GO:0007112	male meiosis cytokinesis	biological_process	cellular component organization or biogenesis	1	175	1	20617	1	0.008488141	0.099185499
GO:0008300	isoprenoid catabolic process	biological_process	cellular process	1	175	1	20617	1	0.008488141	0.099185499
GO:0009071	serine family amino acid catabolic process	biological_process	cellular process	1	175	1	20617	1	0.008488141	0.099185499
GO:0009088	threonine biosynthetic process	biological_process	cellular process	1	175	1	20617	1	0.008488141	0.099185499
GO:0014896	muscle hypertrophy	biological_process	multicellular organismal process	1	175	1	20617	1	0.008488141	0.099185499
GO:0015707	nitrite transport	biological_process	localization	1	175	1	20617	1	0.008488141	0.099185499
GO:0018146	keratan sulfate biosynthetic process	biological_process	cellular process	1	175	1	20617	1	0.008488141	0.099185499
GO:0021629	olfactory nerve structural organization	biological_process	developmental process	1	175	1	20617	1	0.008488141	0.099185499
GO:0032632	interleukin-3 production	biological_process	multicellular organismal process	1	175	1	20617	1	0.008488141	0.099185499
GO:0033301	cell cycle comprising mitosis without cytokinesis	biological_process	cellular process	1	175	1	20617	1	0.008488141	0.099185499
GO:0036394	amylase secretion	biological_process	cellular process	1	175	1	20617	1	0.008488141	0.099185499
GO:0044779	meiotic spindle checkpoint	biological_process	cellular component organization or biogenesis	1	175	1	20617	1	0.008488141	0.099185499
GO:0045167	asymmetric protein localization involved in cell fate determination	biological_process	developmental process	1	175	1	20617	1	0.008488141	0.099185499
GO:0045342	MHC class II biosynthetic process	biological_process	metabolic process	1	175	1	20617	1	0.008488141	0.099185499
GO:0046360	2-oxobutyrate biosynthetic process	biological_process	cellular process	1	175	1	20617	1	0.008488141	0.099185499
GO:0048640	negative regulation of developmental growth	biological_process	biological regulation	1	175	1	20617	1	0.008488141	0.099185499
GO:0051029	rRNA transport	biological_process	localization	1	175	1	20617	1	0.008488141	0.099185499
GO:0051134	negative regulation of NK T cell activation	biological_process	biological adhesion	1	175	1	20617	1	0.008488141	0.099185499
GO:0060283	negative regulation of oocyte development	biological_process	biological regulation	1	175	1	20617	1	0.008488141	0.099185499
GO:0060345	spleen trabecula formation	biological_process	developmental process	1	175	1	20617	1	0.008488141	0.099185499
GO:0061444	endocardial cushion cell development	biological_process	cellular process	1	175	1	20617	1	0.008488141	0.099185499
GO:0070073	clustering of voltage-gated calcium channels	biological_process	cellular component organization or biogenesis	1	175	1	20617	1	0.008488141	0.099185499
GO:0070346	positive regulation of fat cell proliferation	biological_process	biological regulation	1	175	1	20617	1	0.008488141	0.099185499
GO:0070661	leukocyte proliferation	biological_process	cell proliferation	1	175	1	20617	1	0.008488141	0.099185499
GO:0070839	divalent metal ion export	biological_process	localization	1	175	1	20617	1	0.008488141	0.099185499
GO:0070963	positive regulation of neutrophil mediated killing of gram-negative bacterium	biological_process	regulation of biological process	1	175	1	20617	1	0.008488141	0.099185499
GO:0071449	cellular response to lipid hydroperoxide	biological_process	cellular process	1	175	1	20617	1	0.008488141	0.099185499
GO:0071471	cellular response to non-ionic osmotic stress	biological_process	cellular process	1	175	1	20617	1	0.008488141	0.099185499
GO:0071693	protein transport within extracellular region	biological_process	localization	1	175	1	20617	1	0.008488141	0.099185499
GO:0090287	regulation of cellular response to growth factor stimulus	biological_process	cellular process	1	175	1	20617	1	0.008488141	0.099185499
GO:0150033	negative regulation of protein localization to lysosome	biological_process	biological regulation	1	175	1	20617	1	0.008488141	0.099185499
GO:0150072	positive regulation of arginase activity	biological_process	biological regulation	1	175	1	20617	1	0.008488141	0.099185499
GO:0150074	positive regulation of protein-glutamine gamma-glutamyltransferase activity	biological_process	biological regulation	1	175	1	20617	1	0.008488141	0.099185499
GO:1900274	regulation of phospholipase C activity	biological_process	biological regulation	1	175	1	20617	1	0.008488141	0.099185499
GO:1902178	fibroblast growth factor receptor apoptotic signaling pathway	biological_process	biological regulation	1	175	1	20617	1	0.008488141	0.099185499
GO:1902567	negative regulation of eosinophil activation	biological_process	biological regulation	1	175	1	20617	1	0.008488141	0.099185499
GO:1903319	positive regulation of protein maturation	biological_process	biological regulation	1	175	1	20617	1	0.008488141	0.099185499
GO:1903988	ferrous iron export across plasma membrane	biological_process	localization	1	175	1	20617	1	0.008488141	0.099185499
GO:1904075	positive regulation of trophectodermal cell proliferation	biological_process	biological regulation	1	175	1	20617	1	0.008488141	0.099185499
GO:1904120	positive regulation of otic vesicle morphogenesis	biological_process	biological regulation	1	175	1	20617	1	0.008488141	0.099185499
GO:1904905	negative regulation of endothelial cell-matrix adhesion via fibronectin	biological_process	biological adhesion	1	175	1	20617	1	0.008488141	0.099185499
GO:2000417	negative regulation of eosinophil migration	biological_process	cellular process	1	175	1	20617	1	0.008488141	0.099185499
GO:0019752	carboxylic acid metabolic process	biological_process	cellular process	2	175	17	20617	0.117647059	0.008960255	0.103741668
GO:0001525	angiogenesis	biological_process	developmental process	7	175	275	20617	0.025454545	0.009234281	0.104662494
GO:0006959	humoral immune response	biological_process	immune system process	3	175	51	20617	0.058823529	0.009288589	0.104662494
GO:0060048	cardiac muscle contraction	biological_process	multicellular organismal process	3	175	51	20617	0.058823529	0.009288589	0.104662494
GO:0001974	blood vessel remodeling	biological_process	multicellular organismal process	3	175	52	20617	0.057692308	0.009796767	0.109411681
GO:0035269	protein O-linked mannosylation	biological_process	cellular process	2	175	18	20617	0.111111111	0.01002446	0.110007552
GO:0070886	positive regulation of calcineurin-NFAT signaling cascade	biological_process	biological regulation	2	175	18	20617	0.111111111	0.01002446	0.110007552
GO:0001516	prostaglandin biosynthetic process	biological_process	cellular process	2	175	19	20617	0.105263158	0.0111418	0.120695631
GO:0046330	positive regulation of JNK cascade	biological_process	biological regulation	4	175	102	20617	0.039215686	0.01118969	0.120695631
GO:0051607	defense response to virus	biological_process	immune system process	6	175	222	20617	0.027027027	0.0118541	0.123324332
GO:0008285	negative regulation of cell proliferation	biological_process	biological regulation	9	175	436	20617	0.020642202	0.01237516	0.123324332
GO:0007566	embryo implantation	biological_process	developmental process	3	175	57	20617	0.052631579	0.01257798	0.123324332
GO:0042531	positive regulation of tyrosine phosphorylation of STAT protein	biological_process	biological regulation	3	175	57	20617	0.052631579	0.01257798	0.123324332
GO:0031098	stress-activated protein kinase signaling cascade	biological_process	biological regulation	2	175	21	20617	0.095238095	0.01353204	0.123324332
GO:0045987	positive regulation of smooth muscle contraction	biological_process	biological regulation	2	175	21	20617	0.095238095	0.01353204	0.123324332
GO:0006955	immune response	biological_process	immune system process	7	175	299	20617	0.023411371	0.01412208	0.123324332
GO:0060997	dendritic spine morphogenesis	biological_process	cellular component organization or biogenesis	2	175	22	20617	0.090909091	0.01480303	0.123324332
GO:0006879	cellular iron ion homeostasis	biological_process	biological regulation	3	175	61	20617	0.049180328	0.01509578	0.123324332
GO:0031640	killing of cells of other organism	biological_process	cell killing	3	175	62	20617	0.048387097	0.01576639	0.123324332
GO:0032693	negative regulation of interleukin-10 production	biological_process	biological regulation	2	175	23	20617	0.086956522	0.01612337	0.123324332
GO:0010629	negative regulation of gene expression	biological_process	biological regulation	7	175	308	20617	0.022727273	0.01636074	0.123324332
GO:0001694	histamine biosynthetic process	biological_process	biological regulation	1	175	2	20617	0.5	0.01690464	0.123324332
GO:0002683	negative regulation of immune system process	biological_process	biological regulation	1	175	2	20617	0.5	0.01690464	0.123324332
GO:0003335	corneocyte development	biological_process	multicellular organismal process	1	175	2	20617	0.5	0.01690464	0.123324332
GO:0006212	uracil catabolic process	biological_process	metabolic process	1	175	2	20617	0.5	0.01690464	0.123324332
GO:0006603	phosphocreatine metabolic process	biological_process	cellular process	1	175	2	20617	0.5	0.01690464	0.123324332
GO:0006876	cellular cadmium ion homeostasis	biological_process	biological regulation	1	175	2	20617	0.5	0.01690464	0.123324332
GO:0010712	regulation of collagen metabolic process	biological_process	biological regulation	1	175	2	20617	0.5	0.01690464	0.123324332
GO:0014809	regulation of skeletal muscle contraction by regulation of release of sequestered calcium ion	biological_process	biological regulation	1	175	2	20617	0.5	0.01690464	0.123324332
GO:0021762	substantia nigra development	biological_process	developmental process	1	175	2	20617	0.5	0.01690464	0.123324332
GO:0030887	positive regulation of myeloid dendritic cell activation	biological_process	cellular process	1	175	2	20617	0.5	0.01690464	0.123324332
GO:0032723	positive regulation of connective tissue growth factor production	biological_process	biological regulation	1	175	2	20617	0.5	0.01690464	0.123324332
GO:0032877	positive regulation of DNA endoreduplication	biological_process	biological regulation	1	175	2	20617	0.5	0.01690464	0.123324332
GO:0033076	isoquinoline alkaloid metabolic process	biological_process	cellular process	1	175	2	20617	0.5	0.01690464	0.123324332
GO:0034125	negative regulation of MyD88-dependent toll-like receptor signaling pathway	biological_process	cellular process	1	175	2	20617	0.5	0.01690464	0.123324332
GO:0034371	chylomicron remodeling	biological_process	biological regulation	1	175	2	20617	0.5	0.01690464	0.123324332
GO:0043311	positive regulation of eosinophil degranulation	biological_process	biological regulation	1	175	2	20617	0.5	0.01690464	0.123324332
GO:0044339	canonical Wnt signaling pathway involved in osteoblast differentiation	biological_process	cellular process	1	175	2	20617	0.5	0.01690464	0.123324332
GO:0046098	guanine metabolic process	biological_process	cellular process	1	175	2	20617	0.5	0.01690464	0.123324332
GO:0051126	negative regulation of actin nucleation	biological_process	biological regulation	1	175	2	20617	0.5	0.01690464	0.123324332
GO:0052314	phytoalexin metabolic process	biological_process	cellular process	1	175	2	20617	0.5	0.01690464	0.123324332
GO:0060101	negative regulation of phagocytosis, engulfment	biological_process	cellular process	1	175	2	20617	0.5	0.01690464	0.123324332
GO:0060697	positive regulation of phospholipid catabolic process	biological_process	biological regulation	1	175	2	20617	0.5	0.01690464	0.123324332
GO:0060857	establishment of glial blood-brain barrier	biological_process	cellular process	1	175	2	20617	0.5	0.01690464	0.123324332
GO:0061903	positive regulation of 1-phosphatidylinositol-3-kinase activity	biological_process	regulation of biological process	1	175	2	20617	0.5	0.01690464	0.123324332
GO:0062043	positive regulation of cardiac epithelial to mesenchymal transition	biological_process	biological regulation	1	175	2	20617	0.5	0.01690464	0.123324332
GO:0070165	positive regulation of adiponectin secretion	biological_process	cellular process	1	175	2	20617	0.5	0.01690464	0.123324332
GO:0070977	bone maturation	biological_process	multicellular organismal process	1	175	2	20617	0.5	0.01690464	0.123324332
GO:0071231	cellular response to folic acid	biological_process	cellular process	1	175	2	20617	0.5	0.01690464	0.123324332
GO:0071670	smooth muscle cell chemotaxis	biological_process	cellular process	1	175	2	20617	0.5	0.01690464	0.123324332
GO:0090257	regulation of muscle system process	biological_process	biological regulation	1	175	2	20617	0.5	0.01690464	0.123324332
GO:0090362	positive regulation of platelet-derived growth factor production	biological_process	biological regulation	1	175	2	20617	0.5	0.01690464	0.123324332
GO:0110061	regulation of angiotensin-activated signaling pathway	biological_process	cellular process	1	175	2	20617	0.5	0.01690464	0.123324332
GO:1900142	negative regulation of oligodendrocyte apoptotic process	biological_process	biological regulation	1	175	2	20617	0.5	0.01690464	0.123324332
GO:1901163	regulation of trophoblast cell migration	biological_process	biological regulation	1	175	2	20617	0.5	0.01690464	0.123324332
GO:1902023	L-arginine transport	biological_process	localization	1	175	2	20617	0.5	0.01690464	0.123324332
GO:1902564	negative regulation of neutrophil activation	biological_process	biological regulation	1	175	2	20617	0.5	0.01690464	0.123324332
GO:1902569	negative regulation of activation of Janus kinase activity	biological_process	biological regulation	1	175	2	20617	0.5	0.01690464	0.123324332
GO:1902882	regulation of response to oxidative stress	biological_process	biological regulation	1	175	2	20617	0.5	0.01690464	0.123324332
GO:1904465	negative regulation of matrix metallopeptidase secretion	biological_process	biological regulation	1	175	2	20617	0.5	0.01690464	0.123324332
GO:1905145	cellular response to acetylcholine	biological_process	cellular process	1	175	2	20617	0.5	0.01690464	0.123324332
GO:2000515	negative regulation of CD4-positive, alpha-beta T cell activation	biological_process	biological adhesion	1	175	2	20617	0.5	0.01690464	0.123324332
GO:2001213	negative regulation of vasculogenesis	biological_process	biological regulation	1	175	2	20617	0.5	0.01690464	0.123324332
GO:2001252	positive regulation of chromosome organization	biological_process	biological regulation	1	175	2	20617	0.5	0.01690464	0.123324332
GO:0032731	positive regulation of interleukin-1 beta production	biological_process	biological regulation	3	175	64	20617	0.046875	0.01715732	0.123324332
GO:0050766	positive regulation of phagocytosis	biological_process	cellular process	3	175	64	20617	0.046875	0.01715732	0.123324332
GO:0042060	wound healing	biological_process	response to stimulus	4	175	116	20617	0.034482759	0.0172198	0.123324332
GO:0006937	regulation of muscle contraction	biological_process	biological regulation	2	175	24	20617	0.083333333	0.01749212	0.123324332
GO:0030889	negative regulation of B cell proliferation	biological_process	biological regulation	2	175	24	20617	0.083333333	0.01749212	0.123324332
GO:0035567	non-canonical Wnt signaling pathway	biological_process	regulation of biological process	2	175	24	20617	0.083333333	0.01749212	0.123324332
GO:0046328	regulation of JNK cascade	biological_process	biological regulation	2	175	24	20617	0.083333333	0.01749212	0.123324332
GO:0070098	chemokine-mediated signaling pathway	biological_process	biological regulation	3	175	65	20617	0.046153846	0.01787771	0.125342611
GO:0018105	peptidyl-serine phosphorylation	biological_process	cellular process	5	175	178	20617	0.028089888	0.01808043	0.126063551
GO:0032760	positive regulation of tumor necrosis factor production	biological_process	biological regulation	4	175	118	20617	0.033898305	0.01821803	0.126325021
GO:0006898	receptor-mediated endocytosis	biological_process	localization	3	175	66	20617	0.045454545	0.01861474	0.128370502
GO:0007613	memory	biological_process	behavior	4	175	121	20617	0.033057851	0.01978167	0.129535066
GO:0032720	negative regulation of tumor necrosis factor production	biological_process	biological regulation	3	175	68	20617	0.044117647	0.02013883	0.129535066
GO:0010613	positive regulation of cardiac muscle hypertrophy	biological_process	biological regulation	2	175	26	20617	0.076923077	0.02037127	0.129535066
GO:0032930	positive regulation of superoxide anion generation	biological_process	positive regulation of biological process	2	175	27	20617	0.074074074	0.02187988	0.129535066
GO:0042104	positive regulation of activated T cell proliferation	biological_process	biological adhesion	2	175	27	20617	0.074074074	0.02187988	0.129535066
GO:0007169	transmembrane receptor protein tyrosine kinase signaling pathway	biological_process	biological regulation	4	175	125	20617	0.032	0.02199185	0.129535066
GO:0006520	cellular amino acid metabolic process	biological_process	cellular process	2	175	28	20617	0.071428571	0.02343336	0.129535066
GO:0006885	regulation of pH	biological_process	biological regulation	2	175	28	20617	0.071428571	0.02343336	0.129535066
GO:0034113	heterotypic cell-cell adhesion	biological_process	biological adhesion	2	175	28	20617	0.071428571	0.02343336	0.129535066
GO:0071398	cellular response to fatty acid	biological_process	cellular process	2	175	28	20617	0.071428571	0.02343336	0.129535066
GO:0003009	skeletal muscle contraction	biological_process	multicellular organismal process	2	175	29	20617	0.068965517	0.02503083	0.129535066
GO:0032147	activation of protein kinase activity	biological_process	biological regulation	3	175	74	20617	0.040540541	0.02511208	0.129535066
GO:0000272	polysaccharide catabolic process	biological_process	metabolic process	1	175	3	20617	0.333333333	0.0252501	0.129535066
GO:0001692	histamine metabolic process	biological_process	biological regulation	1	175	3	20617	0.333333333	0.0252501	0.129535066
GO:0001887	selenium compound metabolic process	biological_process	metabolic process	1	175	3	20617	0.333333333	0.0252501	0.129535066
GO:0002369	T cell cytokine production	biological_process	immune system process	1	175	3	20617	0.333333333	0.0252501	0.129535066
GO:0002826	negative regulation of T-helper 1 type immune response	biological_process	immune system process	1	175	3	20617	0.333333333	0.0252501	0.129535066
GO:0005997	xylulose metabolic process	biological_process	metabolic process	1	175	3	20617	0.333333333	0.0252501	0.129535066
GO:0006210	thymine catabolic process	biological_process	cellular process	1	175	3	20617	0.333333333	0.0252501	0.129535066
GO:0010025	wax biosynthetic process	biological_process	metabolic process	1	175	3	20617	0.333333333	0.0252501	0.129535066
GO:0010526	negative regulation of transposition, RNA-mediated	biological_process	negative regulation of biological process	1	175	3	20617	0.333333333	0.0252501	0.129535066
GO:0019482	beta-alanine metabolic process	biological_process	biological regulation	1	175	3	20617	0.333333333	0.0252501	0.129535066
GO:0019860	uracil metabolic process	biological_process	cellular process	1	175	3	20617	0.333333333	0.0252501	0.129535066
GO:0021934	hindbrain tangential cell migration	biological_process	cellular process	1	175	3	20617	0.333333333	0.0252501	0.129535066
GO:0031644	regulation of neurological system process	biological_process	biological regulation	1	175	3	20617	0.333333333	0.0252501	0.129535066
GO:0032310	prostaglandin secretion	biological_process	localization	1	175	3	20617	0.333333333	0.0252501	0.129535066
GO:0033058	directional locomotion	biological_process	locomotion	1	175	3	20617	0.333333333	0.0252501	0.129535066
GO:0033143	regulation of intracellular steroid hormone receptor signaling pathway	biological_process	biological regulation	1	175	3	20617	0.333333333	0.0252501	0.129535066
GO:0034140	negative regulation of toll-like receptor 3 signaling pathway	biological_process	cellular process	1	175	3	20617	0.333333333	0.0252501	0.129535066
GO:0034395	regulation of transcription from RNA polymerase II promoter in response to iron	biological_process	biological regulation	1	175	3	20617	0.333333333	0.0252501	0.129535066
GO:0034635	glutathione transport	biological_process	localization	1	175	3	20617	0.333333333	0.0252501	0.129535066
GO:0035928	rRNA import into mitochondrion	biological_process	localization	1	175	3	20617	0.333333333	0.0252501	0.129535066
GO:0036520	astrocyte-dopaminergic neuron signaling	biological_process	signaling	1	175	3	20617	0.333333333	0.0252501	0.129535066
GO:0038172	interleukin-33-mediated signaling pathway	biological_process	regulation of biological process	1	175	3	20617	0.333333333	0.0252501	0.129535066
GO:0042427	serotonin biosynthetic process	biological_process	biological regulation	1	175	3	20617	0.333333333	0.0252501	0.129535066
GO:0043624	cellular protein complex disassembly	biological_process	cellular component organization or biogenesis	1	175	3	20617	0.333333333	0.0252501	0.129535066
GO:0044338	canonical Wnt signaling pathway involved in mesenchymal stem cell differentiation	biological_process	biological regulation	1	175	3	20617	0.333333333	0.0252501	0.129535066
GO:0051128	regulation of cellular component organization	biological_process	biological regulation	1	175	3	20617	0.333333333	0.0252501	0.129535066
GO:0055096	low-density lipoprotein particle mediated signaling	biological_process	biological regulation	1	175	3	20617	0.333333333	0.0252501	0.129535066
GO:0060049	regulation of protein glycosylation	biological_process	cellular process	1	175	3	20617	0.333333333	0.0252501	0.129535066
GO:0060066	oviduct development	biological_process	reproduction	1	175	3	20617	0.333333333	0.0252501	0.129535066
GO:0060309	elastin catabolic process	biological_process	cellular process	1	175	3	20617	0.333333333	0.0252501	0.129535066
GO:0060741	prostate gland stromal morphogenesis	biological_process	developmental process	1	175	3	20617	0.333333333	0.0252501	0.129535066
GO:0061144	alveolar secondary septum development	biological_process	developmental process	1	175	3	20617	0.333333333	0.0252501	0.129535066
GO:0061430	bone trabecula morphogenesis	biological_process	developmental process	1	175	3	20617	0.333333333	0.0252501	0.129535066
GO:0071386	cellular response to corticosterone stimulus	biological_process	cellular process	1	175	3	20617	0.333333333	0.0252501	0.129535066
GO:0071500	cellular response to nitrosative stress	biological_process	cellular process	1	175	3	20617	0.333333333	0.0252501	0.129535066
GO:0072017	distal tubule development	biological_process	developmental process	1	175	3	20617	0.333333333	0.0252501	0.129535066
GO:0072070	loop of Henle development	biological_process	developmental process	1	175	3	20617	0.333333333	0.0252501	0.129535066
GO:0097750	endosome membrane tubulation	biological_process	cellular component organization or biogenesis	1	175	3	20617	0.333333333	0.0252501	0.129535066
GO:1900135	positive regulation of renin secretion into blood stream	biological_process	localization	1	175	3	20617	0.333333333	0.0252501	0.129535066
GO:1901660	calcium ion export	biological_process	localization	1	175	3	20617	0.333333333	0.0252501	0.129535066
GO:1901858	regulation of mitochondrial DNA metabolic process	biological_process	biological regulation	1	175	3	20617	0.333333333	0.0252501	0.129535066
GO:1902883	negative regulation of response to oxidative stress	biological_process	biological regulation	1	175	3	20617	0.333333333	0.0252501	0.129535066
GO:1904100	positive regulation of protein O-linked glycosylation	biological_process	biological regulation	1	175	3	20617	0.333333333	0.0252501	0.129535066
GO:1904193	negative regulation of cholangiocyte apoptotic process	biological_process	biological regulation	1	175	3	20617	0.333333333	0.0252501	0.129535066
GO:1904891	positive regulation of excitatory synapse assembly	biological_process	biological regulation	1	175	3	20617	0.333333333	0.0252501	0.129535066
GO:1905522	negative regulation of macrophage migration	biological_process	biological regulation	1	175	3	20617	0.333333333	0.0252501	0.129535066
GO:1905751	positive regulation of endosome to plasma membrane protein transport	biological_process	biological regulation	1	175	3	20617	0.333333333	0.0252501	0.129535066
GO:1990074	polyuridylation-dependent mRNA catabolic process	biological_process	biological regulation	1	175	3	20617	0.333333333	0.0252501	0.129535066
GO:2000393	negative regulation of lamellipodium morphogenesis	biological_process	biological regulation	1	175	3	20617	0.333333333	0.0252501	0.129535066
GO:2000401	regulation of lymphocyte migration	biological_process	biological regulation	1	175	3	20617	0.333333333	0.0252501	0.129535066
GO:2000588	positive regulation of platelet-derived growth factor receptor-beta signaling pathway	biological_process	biological regulation	1	175	3	20617	0.333333333	0.0252501	0.129535066
GO:0001934	positive regulation of protein phosphorylation	biological_process	biological regulation	6	175	265	20617	0.022641509	0.02585625	0.131772161
GO:0006006	glucose metabolic process	biological_process	metabolic process	3	175	75	20617	0.04	0.02599942	0.131772161
GO:0030216	keratinocyte differentiation	biological_process	cellular process	3	175	75	20617	0.04	0.02599942	0.131772161
GO:0006508	proteolysis	biological_process	metabolic process	11	175	663	20617	0.016591252	0.0263045	0.132785116
GO:0006826	iron ion transport	biological_process	localization	2	175	30	20617	0.066666667	0.02667146	0.134101126
GO:0043410	positive regulation of MAPK cascade	biological_process	biological regulation	5	175	199	20617	0.025125628	0.02762176	0.134809003
GO:0001678	cellular glucose homeostasis	biological_process	biological regulation	2	175	31	20617	0.064516129	0.02835439	0.134809003
GO:0046697	decidualization	biological_process	developmental process	2	175	31	20617	0.064516129	0.02835439	0.134809003
GO:0006631	fatty acid metabolic process	biological_process	cellular process	5	175	201	20617	0.024875622	0.02866932	0.134809003
GO:0030036	actin cytoskeleton organization	biological_process	cellular component organization or biogenesis	5	175	201	20617	0.024875622	0.02866932	0.134809003
GO:0030336	negative regulation of cell migration	biological_process	biological regulation	4	175	136	20617	0.029411765	0.02882436	0.134809003
GO:0001819	positive regulation of cytokine production	biological_process	biological regulation	3	175	79	20617	0.037974684	0.02971535	0.134809003
GO:0014068	positive regulation of phosphatidylinositol 3-kinase signaling	biological_process	biological regulation	3	175	79	20617	0.037974684	0.02971535	0.134809003
GO:0045087	innate immune response	biological_process	response to stimulus	9	175	508	20617	0.017716535	0.02975858	0.134809003
GO:0006493	protein O-linked glycosylation	biological_process	cellular process	2	175	32	20617	0.0625	0.03007881	0.134809003
GO:0019233	sensory perception of pain	biological_process	multicellular organismal process	3	175	81	20617	0.037037037	0.03167291	0.134809003
GO:0032729	positive regulation of interferon-gamma production	biological_process	multicellular organismal process	3	175	81	20617	0.037037037	0.03167291	0.134809003
GO:0071222	cellular response to lipopolysaccharide	biological_process	cellular process	5	175	207	20617	0.024154589	0.0319619	0.134809003
GO:0098869	cellular oxidant detoxification	biological_process	cellular process	3	175	82	20617	0.036585366	0.03267647	0.134809003
GO:0001781	neutrophil apoptotic process	biological_process	cellular process	1	175	4	20617	0.25	0.03352512	0.134809003
GO:0001845	phagolysosome assembly	biological_process	localization	1	175	4	20617	0.25	0.03352512	0.134809003
GO:0002309	T cell proliferation involved in immune response	biological_process	cell proliferation	1	175	4	20617	0.25	0.03352512	0.134809003
GO:0002367	cytokine production involved in immune response	biological_process	multicellular organismal process	1	175	4	20617	0.25	0.03352512	0.134809003
GO:0002768	immune response-regulating cell surface receptor signaling pathway	biological_process	biological regulation	1	175	4	20617	0.25	0.03352512	0.134809003
GO:0003104	positive regulation of glomerular filtration	biological_process	multicellular organismal process	1	175	4	20617	0.25	0.03352512	0.134809003
GO:0009114	hypoxanthine catabolic process	biological_process	cellular process	1	175	4	20617	0.25	0.03352512	0.134809003
GO:0009115	xanthine catabolic process	biological_process	cellular process	1	175	4	20617	0.25	0.03352512	0.134809003
GO:0010536	positive regulation of activation of Janus kinase activity	biological_process	biological regulation	1	175	4	20617	0.25	0.03352512	0.134809003
GO:0010560	positive regulation of glycoprotein biosynthetic process	biological_process	biological regulation	1	175	4	20617	0.25	0.03352512	0.134809003
GO:0010565	regulation of cellular ketone metabolic process	biological_process	biological regulation	1	175	4	20617	0.25	0.03352512	0.134809003
GO:0010758	regulation of macrophage chemotaxis	biological_process	biological regulation	1	175	4	20617	0.25	0.03352512	0.134809003
GO:0014819	regulation of skeletal muscle contraction	biological_process	multicellular organismal process	1	175	4	20617	0.25	0.03352512	0.134809003
GO:0015842	aminergic neurotransmitter loading into synaptic vesicle	biological_process	localization	1	175	4	20617	0.25	0.03352512	0.134809003
GO:0018343	protein farnesylation	biological_process	metabolic process	1	175	4	20617	0.25	0.03352512	0.134809003
GO:0019677	NAD catabolic process	biological_process	cellular process	1	175	4	20617	0.25	0.03352512	0.134809003
GO:0032227	negative regulation of synaptic transmission, dopaminergic	biological_process	biological regulation	1	175	4	20617	0.25	0.03352512	0.134809003
GO:0032375	negative regulation of cholesterol transport	biological_process	negative regulation of biological process	1	175	4	20617	0.25	0.03352512	0.134809003
GO:0032878	regulation of establishment or maintenance of cell polarity	biological_process	biological regulation	1	175	4	20617	0.25	0.03352512	0.134809003
GO:0032946	positive regulation of mononuclear cell proliferation	biological_process	biological regulation	1	175	4	20617	0.25	0.03352512	0.134809003
GO:0033007	negative regulation of mast cell activation involved in immune response	biological_process	immune system process	1	175	4	20617	0.25	0.03352512	0.134809003
GO:0035744	T-helper 1 cell cytokine production	biological_process	immune system process	1	175	4	20617	0.25	0.03352512	0.134809003
GO:0043043	peptide biosynthetic process	biological_process	cellular process	1	175	4	20617	0.25	0.03352512	0.134809003
GO:0045213	neurotransmitter receptor metabolic process	biological_process	metabolic process	1	175	4	20617	0.25	0.03352512	0.134809003
GO:0051142	positive regulation of NK T cell proliferation	biological_process	biological adhesion	1	175	4	20617	0.25	0.03352512	0.134809003
GO:0051386	regulation of neurotrophin TRK receptor signaling pathway	biological_process	cellular process	1	175	4	20617	0.25	0.03352512	0.134809003
GO:0060143	positive regulation of syncytium formation by plasma membrane fusion	biological_process	cellular process	1	175	4	20617	0.25	0.03352512	0.134809003
GO:0060244	negative regulation of cell proliferation involved in contact inhibition	biological_process	negative regulation of biological process	1	175	4	20617	0.25	0.03352512	0.134809003
GO:0060267	positive regulation of respiratory burst	biological_process	metabolic process	1	175	4	20617	0.25	0.03352512	0.134809003
GO:0061418	regulation of transcription from RNA polymerase II promoter in response to hypoxia	biological_process	biological regulation	1	175	4	20617	0.25	0.03352512	0.134809003
GO:0072148	epithelial cell fate commitment	biological_process	cellular process	1	175	4	20617	0.25	0.03352512	0.134809003
GO:0086001	cardiac muscle cell action potential	biological_process	biological regulation	1	175	4	20617	0.25	0.03352512	0.134809003
GO:0097029	mature conventional dendritic cell differentiation	biological_process	developmental process	1	175	4	20617	0.25	0.03352512	0.134809003
GO:0150078	positive regulation of neuroinflammatory response	biological_process	biological regulation	1	175	4	20617	0.25	0.03352512	0.134809003
GO:1900037	regulation of cellular response to hypoxia	biological_process	biological regulation	1	175	4	20617	0.25	0.03352512	0.134809003
GO:1902219	negative regulation of intrinsic apoptotic signaling pathway in response to osmotic stress	biological_process	biological regulation	1	175	4	20617	0.25	0.03352512	0.134809003
GO:1902723	negative regulation of skeletal muscle satellite cell proliferation	biological_process	biological regulation	1	175	4	20617	0.25	0.03352512	0.134809003
GO:1902725	negative regulation of satellite cell differentiation	biological_process	biological regulation	1	175	4	20617	0.25	0.03352512	0.134809003
GO:1903025	regulation of RNA polymerase II regulatory region sequence-specific DNA binding	biological_process	biological regulation	1	175	4	20617	0.25	0.03352512	0.134809003
GO:1903347	negative regulation of bicellular tight junction assembly	biological_process	cellular component organization or biogenesis	1	175	4	20617	0.25	0.03352512	0.134809003
GO:1904237	positive regulation of substrate-dependent cell migration, cell attachment to substrate	biological_process	biological adhesion	1	175	4	20617	0.25	0.03352512	0.134809003
GO:1905205	positive regulation of connective tissue replacement	biological_process	positive regulation of biological process	1	175	4	20617	0.25	0.03352512	0.134809003
GO:1905460	negative regulation of vascular associated smooth muscle cell apoptotic process	biological_process	biological regulation	1	175	4	20617	0.25	0.03352512	0.134809003
GO:2000341	regulation of chemokine (C-X-C motif) ligand 2 production	biological_process	biological regulation	1	175	4	20617	0.25	0.03352512	0.134809003
GO:2001170	negative regulation of ATP biosynthetic process	biological_process	biological regulation	1	175	4	20617	0.25	0.03352512	0.134809003
GO:0001816	cytokine production	biological_process	multicellular organismal process	2	175	34	20617	0.058823529	0.03364884	0.134809003
GO:0001954	positive regulation of cell-matrix adhesion	biological_process	biological regulation	2	175	34	20617	0.058823529	0.03364884	0.134809003
GO:0034341	response to interferon-gamma	biological_process	immune system process	2	175	34	20617	0.058823529	0.03364884	0.134809003
GO:0051881	regulation of mitochondrial membrane potential	biological_process	biological regulation	2	175	34	20617	0.058823529	0.03364884	0.134809003
GO:0070328	triglyceride homeostasis	biological_process	biological regulation	2	175	34	20617	0.058823529	0.03364884	0.134809003
GO:0002376	immune system process	biological_process	immune system process	9	175	523	20617	0.017208413	0.03485782	0.139210661
GO:0035025	positive regulation of Rho protein signal transduction	biological_process	cellular process	2	175	35	20617	0.057142857	0.03549285	0.140811834
GO:2000379	positive regulation of reactive oxygen species metabolic process	biological_process	biological regulation	2	175	35	20617	0.057142857	0.03549285	0.140811834
GO:0033141	positive regulation of peptidyl-serine phosphorylation of STAT protein	biological_process	biological regulation	2	175	36	20617	0.055555556	0.03737515	0.140811834
GO:0034612	response to tumor necrosis factor	biological_process	response to stimulus	2	175	36	20617	0.055555556	0.03737515	0.140811834
GO:0070371	ERK1 and ERK2 cascade	biological_process	biological regulation	2	175	36	20617	0.055555556	0.03737515	0.140811834
GO:1905606	regulation of presynapse assembly	biological_process	cellular process	2	175	36	20617	0.055555556	0.03737515	0.140811834
GO:0007154	cell communication	biological_process	cellular process	2	175	37	20617	0.054054054	0.03929494	0.140811834
GO:0043388	positive regulation of DNA binding	biological_process	biological regulation	2	175	37	20617	0.054054054	0.03929494	0.140811834
GO:0007015	actin filament organization	biological_process	cellular process	4	175	152	20617	0.026315789	0.04078615	0.140811834
GO:0002040	sprouting angiogenesis	biological_process	developmental process	2	175	38	20617	0.052631579	0.04125148	0.140811834
GO:0010243	response to organonitrogen compound	biological_process	response to stimulus	2	175	38	20617	0.052631579	0.04125148	0.140811834
GO:0002221	pattern recognition receptor signaling pathway	biological_process	biological regulation	1	175	5	20617	0.2	0.04173029	0.140811834
GO:0006148	inosine catabolic process	biological_process	cellular process	1	175	5	20617	0.2	0.04173029	0.140811834
GO:0006149	deoxyinosine catabolic process	biological_process	cellular process	1	175	5	20617	0.2	0.04173029	0.140811834
GO:0006548	histidine catabolic process	biological_process	cellular process	1	175	5	20617	0.2	0.04173029	0.140811834
GO:0006742	NADP catabolic process	biological_process	cellular process	1	175	5	20617	0.2	0.04173029	0.140811834
GO:0008065	establishment of blood-nerve barrier	biological_process	multicellular organismal process	1	175	5	20617	0.2	0.04173029	0.140811834
GO:0010510	regulation of acetyl-CoA biosynthetic process from pyruvate	biological_process	biological regulation	1	175	5	20617	0.2	0.04173029	0.140811834
GO:0010792	DNA double-strand break processing involved in repair via single-strand annealing	biological_process	cellular process	1	175	5	20617	0.2	0.04173029	0.140811834
GO:0010916	negative regulation of very-low-density lipoprotein particle clearance	biological_process	biological regulation	1	175	5	20617	0.2	0.04173029	0.140811834
GO:0018119	peptidyl-cysteine S-nitrosylation	biological_process	cellular process	1	175	5	20617	0.2	0.04173029	0.140811834
GO:0019346	transsulfuration	biological_process	cellular process	1	175	5	20617	0.2	0.04173029	0.140811834
GO:0021545	cranial nerve development	biological_process	developmental process	1	175	5	20617	0.2	0.04173029	0.140811834
GO:0021631	optic nerve morphogenesis	biological_process	developmental process	1	175	5	20617	0.2	0.04173029	0.140811834
GO:0021940	positive regulation of cerebellar granule cell precursor proliferation	biological_process	biological regulation	1	175	5	20617	0.2	0.04173029	0.140811834
GO:0022009	central nervous system vasculogenesis	biological_process	cellular process	1	175	5	20617	0.2	0.04173029	0.140811834
GO:0033031	positive regulation of neutrophil apoptotic process	biological_process	immune system process	1	175	5	20617	0.2	0.04173029	0.140811834
GO:0035795	negative regulation of mitochondrial membrane permeability	biological_process	biological regulation	1	175	5	20617	0.2	0.04173029	0.140811834
GO:0042093	T-helper cell differentiation	biological_process	cellular process	1	175	5	20617	0.2	0.04173029	0.140811834
GO:0043271	negative regulation of ion transport	biological_process	biological regulation	1	175	5	20617	0.2	0.04173029	0.140811834
GO:0045163	clustering of voltage-gated potassium channels	biological_process	cellular component organization or biogenesis	1	175	5	20617	0.2	0.04173029	0.140811834
GO:0046314	phosphocreatine biosynthetic process	biological_process	cellular process	1	175	5	20617	0.2	0.04173029	0.140811834
GO:0046602	regulation of mitotic centrosome separation	biological_process	biological regulation	1	175	5	20617	0.2	0.04173029	0.140811834
GO:0046684	response to pyrethroid	biological_process	response to stimulus	1	175	5	20617	0.2	0.04173029	0.140811834
GO:0048002	antigen processing and presentation of peptide antigen	biological_process	immune system process	1	175	5	20617	0.2	0.04173029	0.140811834
GO:0048145	regulation of fibroblast proliferation	biological_process	regulation of biological process	1	175	5	20617	0.2	0.04173029	0.140811834
GO:0050855	regulation of B cell receptor signaling pathway	biological_process	biological regulation	1	175	5	20617	0.2	0.04173029	0.140811834
GO:0051135	positive regulation of NK T cell activation	biological_process	biological adhesion	1	175	5	20617	0.2	0.04173029	0.140811834
GO:0060018	astrocyte fate commitment	biological_process	developmental process	1	175	5	20617	0.2	0.04173029	0.140811834
GO:0060215	primitive hemopoiesis	biological_process	multicellular organismal process	1	175	5	20617	0.2	0.04173029	0.140811834
GO:0060435	bronchiole development	biological_process	developmental process	1	175	5	20617	0.2	0.04173029	0.140811834
GO:0061073	ciliary body morphogenesis	biological_process	developmental process	1	175	5	20617	0.2	0.04173029	0.140811834
GO:0061309	cardiac neural crest cell development involved in outflow tract morphogenesis	biological_process	cellular process	1	175	5	20617	0.2	0.04173029	0.140811834
GO:0070252	actin-mediated cell contraction	biological_process	cellular process	1	175	5	20617	0.2	0.04173029	0.140811834
GO:0070574	cadmium ion transmembrane transport	biological_process	localization	1	175	5	20617	0.2	0.04173029	0.140811834
GO:0071076	RNA 3' uridylation	biological_process	metabolic process	1	175	5	20617	0.2	0.04173029	0.140811834
GO:0071284	cellular response to lead ion	biological_process	cellular process	1	175	5	20617	0.2	0.04173029	0.140811834
GO:0072656	maintenance of protein location in mitochondrion	biological_process	biological regulation	1	175	5	20617	0.2	0.04173029	0.140811834
GO:1900077	negative regulation of cellular response to insulin stimulus	biological_process	biological regulation	1	175	5	20617	0.2	0.04173029	0.140811834
GO:1902412	regulation of mitotic cytokinesis	biological_process	biological regulation	1	175	5	20617	0.2	0.04173029	0.140811834
GO:1902993	positive regulation of amyloid precursor protein catabolic process	biological_process	metabolic process	1	175	5	20617	0.2	0.04173029	0.140811834
GO:1903413	cellular response to bile acid	biological_process	cellular process	1	175	5	20617	0.2	0.04173029	0.140811834
GO:1903817	negative regulation of voltage-gated potassium channel activity	biological_process	biological regulation	1	175	5	20617	0.2	0.04173029	0.140811834
GO:1904031	positive regulation of cyclin-dependent protein kinase activity	biological_process	biological regulation	1	175	5	20617	0.2	0.04173029	0.140811834
GO:1904447	folate import across plasma membrane	biological_process	localization	1	175	5	20617	0.2	0.04173029	0.140811834
GO:1904925	positive regulation of autophagy of mitochondrion in response to mitochondrial depolarization	biological_process	biological regulation	1	175	5	20617	0.2	0.04173029	0.140811834
GO:2000402	negative regulation of lymphocyte migration	biological_process	biological regulation	1	175	5	20617	0.2	0.04173029	0.140811834
GO:2000405	negative regulation of T cell migration	biological_process	cellular process	1	175	5	20617	0.2	0.04173029	0.140811834
GO:0030010	establishment of cell polarity	biological_process	cellular process	2	175	39	20617	0.051282051	0.04324401	0.145143459
GO:1904646	cellular response to amyloid-beta	biological_process	cellular process	2	175	39	20617	0.051282051	0.04324401	0.145143459
GO:1902600	proton transmembrane transport	biological_process	localization	3	175	93	20617	0.032258065	0.04479219	0.149940965
GO:0009409	response to cold	biological_process	response to stimulus	2	175	42	20617	0.047619048	0.04943011	0.150552947
GO:0003056	regulation of vascular smooth muscle contraction	biological_process	biological regulation	1	175	6	20617	0.166666667	0.04986619	0.150552947
GO:0003150	muscular septum morphogenesis	biological_process	developmental process	1	175	6	20617	0.166666667	0.04986619	0.150552947
GO:0003158	endothelium development	biological_process	developmental process	1	175	6	20617	0.166666667	0.04986619	0.150552947
GO:0006157	deoxyadenosine catabolic process	biological_process	cellular process	1	175	6	20617	0.166666667	0.04986619	0.150552947
GO:0006527	arginine catabolic process	biological_process	cellular process	1	175	6	20617	0.166666667	0.04986619	0.150552947
GO:0006547	histidine metabolic process	biological_process	cellular process	1	175	6	20617	0.166666667	0.04986619	0.150552947
GO:0006640	monoacylglycerol biosynthetic process	biological_process	cellular process	1	175	6	20617	0.166666667	0.04986619	0.150552947
GO:0007199	G protein-coupled receptor signaling pathway coupled to cGMP nucleotide second messenger	biological_process	biological regulation	1	175	6	20617	0.166666667	0.04986619	0.150552947
GO:0010044	response to aluminum ion	biological_process	response to stimulus	1	175	6	20617	0.166666667	0.04986619	0.150552947
GO:0010701	positive regulation of norepinephrine secretion	biological_process	biological regulation	1	175	6	20617	0.166666667	0.04986619	0.150552947
GO:0015884	folic acid transport	biological_process	localization	1	175	6	20617	0.166666667	0.04986619	0.150552947
GO:0019318	hexose metabolic process	biological_process	metabolic process	1	175	6	20617	0.166666667	0.04986619	0.150552947
GO:0030104	water homeostasis	biological_process	biological regulation	1	175	6	20617	0.166666667	0.04986619	0.150552947
GO:0031133	regulation of axon diameter	biological_process	biological regulation	1	175	6	20617	0.166666667	0.04986619	0.150552947
GO:0032273	positive regulation of protein polymerization	biological_process	biological regulation	1	175	6	20617	0.166666667	0.04986619	0.150552947
GO:0032602	chemokine production	biological_process	multicellular organismal process	1	175	6	20617	0.166666667	0.04986619	0.150552947
GO:0032811	negative regulation of epinephrine secretion	biological_process	biological regulation	1	175	6	20617	0.166666667	0.04986619	0.150552947
GO:0032962	positive regulation of inositol trisphosphate biosynthetic process	biological_process	biological regulation	1	175	6	20617	0.166666667	0.04986619	0.150552947
GO:0033033	negative regulation of myeloid cell apoptotic process	biological_process	biological regulation	1	175	6	20617	0.166666667	0.04986619	0.150552947
GO:0035509	negative regulation of myosin-light-chain-phosphatase activity	biological_process	biological regulation	1	175	6	20617	0.166666667	0.04986619	0.150552947
GO:0043305	negative regulation of mast cell degranulation	biological_process	biological regulation	1	175	6	20617	0.166666667	0.04986619	0.150552947
GO:0045347	negative regulation of MHC class II biosynthetic process	biological_process	biological regulation	1	175	6	20617	0.166666667	0.04986619	0.150552947
GO:0045639	positive regulation of myeloid cell differentiation	biological_process	biological regulation	1	175	6	20617	0.166666667	0.04986619	0.150552947
GO:0045833	negative regulation of lipid metabolic process	biological_process	biological regulation	1	175	6	20617	0.166666667	0.04986619	0.150552947
GO:0048261	negative regulation of receptor-mediated endocytosis	biological_process	biological regulation	1	175	6	20617	0.166666667	0.04986619	0.150552947
GO:0048808	male genitalia morphogenesis	biological_process	developmental process	1	175	6	20617	0.166666667	0.04986619	0.150552947
GO:0050974	detection of mechanical stimulus involved in sensory perception	biological_process	multicellular organismal process	1	175	6	20617	0.166666667	0.04986619	0.150552947
GO:0051450	myoblast proliferation	biological_process	cell proliferation	1	175	6	20617	0.166666667	0.04986619	0.150552947
GO:0060718	chorionic trophoblast cell differentiation	biological_process	cellular process	1	175	6	20617	0.166666667	0.04986619	0.150552947
GO:0061038	uterus morphogenesis	biological_process	developmental process	1	175	6	20617	0.166666667	0.04986619	0.150552947
GO:0061156	pulmonary artery morphogenesis	biological_process	developmental process	1	175	6	20617	0.166666667	0.04986619	0.150552947
GO:0070945	neutrophil mediated killing of gram-negative bacterium	biological_process	response to stimulus	1	175	6	20617	0.166666667	0.04986619	0.150552947
GO:0090031	positive regulation of steroid hormone biosynthetic process	biological_process	biological regulation	1	175	6	20617	0.166666667	0.04986619	0.150552947
GO:0090080	positive regulation of MAPKKK cascade by fibroblast growth factor receptor signaling pathway	biological_process	biological regulation	1	175	6	20617	0.166666667	0.04986619	0.150552947
GO:0090383	phagosome acidification	biological_process	cellular component organization or biogenesis	1	175	6	20617	0.166666667	0.04986619	0.150552947
GO:1900076	regulation of cellular response to insulin stimulus	biological_process	biological regulation	1	175	6	20617	0.166666667	0.04986619	0.150552947
GO:1903588	negative regulation of blood vessel endothelial cell proliferation involved in sprouting angiogenesis	biological_process	biological regulation	1	175	6	20617	0.166666667	0.04986619	0.150552947
GO:1990034	calcium ion export across plasma membrane	biological_process	localization	1	175	6	20617	0.166666667	0.04986619	0.150552947
GO:1990349	gap junction-mediated intercellular transport	biological_process	cellular process	1	175	6	20617	0.166666667	0.04986619	0.150552947
GO:2000479	regulation of cAMP-dependent protein kinase activity	biological_process	biological regulation	1	175	6	20617	0.166666667	0.04986619	0.150552947
GO:0030501	positive regulation of bone mineralization	biological_process	biological regulation	2	175	44	20617	0.045454545	0.05372074	0.154800647
GO:0030574	collagen catabolic process	biological_process	metabolic process	2	175	44	20617	0.045454545	0.05372074	0.154800647
GO:0032733	positive regulation of interleukin-10 production	biological_process	multicellular organismal process	2	175	44	20617	0.045454545	0.05372074	0.154800647
GO:0043491	protein kinase B signaling	biological_process	biological regulation	2	175	44	20617	0.045454545	0.05372074	0.154800647
GO:0006629	lipid metabolic process	biological_process	metabolic process	9	175	572	20617	0.015734266	0.05563604	0.154800647
GO:0035019	somatic stem cell population maintenance	biological_process	multicellular organismal process	2	175	45	20617	0.044444444	0.0559139	0.154800647
GO:0048015	phosphatidylinositol-mediated signaling	biological_process	biological regulation	2	175	45	20617	0.044444444	0.0559139	0.154800647
GO:0007623	circadian rhythm	biological_process	rhythmic process	3	175	103	20617	0.029126214	0.05747137	0.154800647
GO:0002606	positive regulation of dendritic cell antigen processing and presentation	biological_process	biological regulation	1	175	7	20617	0.142857143	0.05793341	0.154800647
GO:0002860	positive regulation of natural killer cell mediated cytotoxicity directed against tumor cell target	biological_process	biological regulation	1	175	7	20617	0.142857143	0.05793341	0.154800647
GO:0003157	endocardium development	biological_process	developmental process	1	175	7	20617	0.142857143	0.05793341	0.154800647
GO:0006116	NADH oxidation	biological_process	cellular process	1	175	7	20617	0.142857143	0.05793341	0.154800647
GO:0006154	adenosine catabolic process	biological_process	cellular process	1	175	7	20617	0.142857143	0.05793341	0.154800647
GO:0006208	pyrimidine nucleobase catabolic process	biological_process	cellular process	1	175	7	20617	0.142857143	0.05793341	0.154800647
GO:0006248	CMP catabolic process	biological_process	metabolic process	1	175	7	20617	0.142857143	0.05793341	0.154800647
GO:0009750	response to fructose	biological_process	response to stimulus	1	175	7	20617	0.142857143	0.05793341	0.154800647
GO:0010587	miRNA catabolic process	biological_process	cellular process	1	175	7	20617	0.142857143	0.05793341	0.154800647
GO:0010825	positive regulation of centrosome duplication	biological_process	cellular component organization or biogenesis	1	175	7	20617	0.142857143	0.05793341	0.154800647
GO:0010886	positive regulation of cholesterol storage	biological_process	biological regulation	1	175	7	20617	0.142857143	0.05793341	0.154800647
GO:0014063	negative regulation of serotonin secretion	biological_process	biological regulation	1	175	7	20617	0.142857143	0.05793341	0.154800647
GO:0016266	O-glycan processing	biological_process	cellular process	1	175	7	20617	0.142857143	0.05793341	0.154800647
GO:0018342	protein prenylation	biological_process	cellular process	1	175	7	20617	0.142857143	0.05793341	0.154800647
GO:0032466	negative regulation of cytokinesis	biological_process	biological regulation	1	175	7	20617	0.142857143	0.05793341	0.154800647
GO:0032819	positive regulation of natural killer cell proliferation	biological_process	biological regulation	1	175	7	20617	0.142857143	0.05793341	0.154800647
GO:0034137	positive regulation of toll-like receptor 2 signaling pathway	biological_process	cellular process	1	175	7	20617	0.142857143	0.05793341	0.154800647
GO:0034141	positive regulation of toll-like receptor 3 signaling pathway	biological_process	biological regulation	1	175	7	20617	0.142857143	0.05793341	0.154800647
GO:0034372	very-low-density lipoprotein particle remodeling	biological_process	biological regulation	1	175	7	20617	0.142857143	0.05793341	0.154800647
GO:0034382	chylomicron remnant clearance	biological_process	biological regulation	1	175	7	20617	0.142857143	0.05793341	0.154800647
GO:0034384	high-density lipoprotein particle clearance	biological_process	multicellular organismal process	1	175	7	20617	0.142857143	0.05793341	0.154800647
GO:0035036	sperm-egg recognition	biological_process	reproductive process	1	175	7	20617	0.142857143	0.05793341	0.154800647
GO:0042509	regulation of tyrosine phosphorylation of STAT protein	biological_process	biological regulation	1	175	7	20617	0.142857143	0.05793341	0.154800647
GO:0045428	regulation of nitric oxide biosynthetic process	biological_process	biological regulation	1	175	7	20617	0.142857143	0.05793341	0.154800647
GO:0046050	UMP catabolic process	biological_process	metabolic process	1	175	7	20617	0.142857143	0.05793341	0.154800647
GO:0046059	dAMP catabolic process	biological_process	cellular process	1	175	7	20617	0.142857143	0.05793341	0.154800647
GO:0046074	dTMP catabolic process	biological_process	metabolic process	1	175	7	20617	0.142857143	0.05793341	0.154800647
GO:0046079	dUMP catabolic process	biological_process	cellular process	1	175	7	20617	0.142857143	0.05793341	0.154800647
GO:0046324	regulation of glucose import	biological_process	biological regulation	1	175	7	20617	0.142857143	0.05793341	0.154800647
GO:0048864	stem cell development	biological_process	cellular process	1	175	7	20617	0.142857143	0.05793341	0.154800647
GO:0050859	negative regulation of B cell receptor signaling pathway	biological_process	biological regulation	1	175	7	20617	0.142857143	0.05793341	0.154800647
GO:0051180	vitamin transport	biological_process	localization	1	175	7	20617	0.142857143	0.05793341	0.154800647
GO:0051647	nucleus localization	biological_process	localization	1	175	7	20617	0.142857143	0.05793341	0.154800647
GO:0051712	positive regulation of killing of cells of other organism	biological_process	biological regulation	1	175	7	20617	0.142857143	0.05793341	0.154800647
GO:0060017	parathyroid gland development	biological_process	multicellular organismal process	1	175	7	20617	0.142857143	0.05793341	0.154800647
GO:0060509	type I pneumocyte differentiation	biological_process	cellular process	1	175	7	20617	0.142857143	0.05793341	0.154800647
GO:0060510	type II pneumocyte differentiation	biological_process	cellular process	1	175	7	20617	0.142857143	0.05793341	0.154800647
GO:0060527	prostate epithelial cord arborization involved in prostate glandular acinus morphogenesis	biological_process	developmental process	1	175	7	20617	0.142857143	0.05793341	0.154800647
GO:0072672	neutrophil extravasation	biological_process	locomotion	1	175	7	20617	0.142857143	0.05793341	0.154800647
GO:0072678	T cell migration	biological_process	cellular process	1	175	7	20617	0.142857143	0.05793341	0.154800647
GO:0090148	membrane fission	biological_process	cellular component organization or biogenesis	1	175	7	20617	0.142857143	0.05793341	0.154800647
GO:1901888	regulation of cell junction assembly	biological_process	cellular component organization or biogenesis	1	175	7	20617	0.142857143	0.05793341	0.154800647
GO:1902083	negative regulation of peptidyl-cysteine S-nitrosylation	biological_process	biological regulation	1	175	7	20617	0.142857143	0.05793341	0.154800647
GO:1902259	regulation of delayed rectifier potassium channel activity	biological_process	regulation of biological process	1	175	7	20617	0.142857143	0.05793341	0.154800647
GO:1903826	arginine transmembrane transport	biological_process	localization	1	175	7	20617	0.142857143	0.05793341	0.154800647
GO:0006693	prostaglandin metabolic process	biological_process	cellular process	2	175	46	20617	0.043478261	0.05813804	0.154800647
GO:0045787	positive regulation of cell cycle	biological_process	biological regulation	2	175	46	20617	0.043478261	0.05813804	0.154800647
GO:0007166	cell surface receptor signaling pathway	biological_process	biological regulation	4	175	171	20617	0.023391813	0.05814224	0.154800647
GO:0022900	electron transport chain	biological_process	cellular process	2	175	47	20617	0.042553191	0.06039249	0.160116223
GO:0043408	regulation of MAPK cascade	biological_process	biological regulation	2	175	47	20617	0.042553191	0.06039249	0.160116223
GO:0071346	cellular response to interferon-gamma	biological_process	cellular process	3	175	106	20617	0.028301887	0.06157237	0.162902161
GO:0071345	cellular response to cytokine stimulus	biological_process	cellular process	2	175	48	20617	0.041666667	0.06267658	0.163471199
GO:0033138	positive regulation of peptidyl-serine phosphorylation	biological_process	biological regulation	3	175	107	20617	0.028037383	0.06296902	0.163471199
GO:0007193	adenylate cyclase-inhibiting G protein-coupled receptor signaling pathway	biological_process	biological regulation	2	175	49	20617	0.040816327	0.06498964	0.163471199
GO:0030282	bone mineralization	biological_process	developmental process	2	175	49	20617	0.040816327	0.06498964	0.163471199
GO:0006204	IMP catabolic process	biological_process	cellular process	1	175	8	20617	0.125	0.06593252	0.163471199
GO:0006249	dCMP catabolic process	biological_process	cellular process	1	175	8	20617	0.125	0.06593252	0.163471199
GO:0006308	DNA catabolic process	biological_process	metabolic process	1	175	8	20617	0.125	0.06593252	0.163471199
GO:0009414	response to water deprivation	biological_process	response to stimulus	1	175	8	20617	0.125	0.06593252	0.163471199
GO:0010700	negative regulation of norepinephrine secretion	biological_process	biological regulation	1	175	8	20617	0.125	0.06593252	0.163471199
GO:0010882	regulation of cardiac muscle contraction by calcium ion signaling	biological_process	biological regulation	1	175	8	20617	0.125	0.06593252	0.163471199
GO:0030497	fatty acid elongation	biological_process	cellular process	1	175	8	20617	0.125	0.06593252	0.163471199
GO:0031284	positive regulation of guanylate cyclase activity	biological_process	biological regulation	1	175	8	20617	0.125	0.06593252	0.163471199
GO:0031622	positive regulation of fever generation	biological_process	biological regulation	1	175	8	20617	0.125	0.06593252	0.163471199
GO:0032623	interleukin-2 production	biological_process	multicellular organismal process	1	175	8	20617	0.125	0.06593252	0.163471199
GO:0034392	negative regulation of smooth muscle cell apoptotic process	biological_process	biological regulation	1	175	8	20617	0.125	0.06593252	0.163471199
GO:0034393	positive regulation of smooth muscle cell apoptotic process	biological_process	biological regulation	1	175	8	20617	0.125	0.06593252	0.163471199
GO:0035425	autocrine signaling	biological_process	signaling	1	175	8	20617	0.125	0.06593252	0.163471199
GO:0035630	bone mineralization involved in bone maturation	biological_process	developmental process	1	175	8	20617	0.125	0.06593252	0.163471199
GO:0043031	negative regulation of macrophage activation	biological_process	negative regulation of biological process	1	175	8	20617	0.125	0.06593252	0.163471199
GO:0045986	negative regulation of smooth muscle contraction	biological_process	biological regulation	1	175	8	20617	0.125	0.06593252	0.163471199
GO:0060463	lung lobe morphogenesis	biological_process	developmental process	1	175	8	20617	0.125	0.06593252	0.163471199
GO:0060763	mammary duct terminal end bud growth	biological_process	growth	1	175	8	20617	0.125	0.06593252	0.163471199
GO:0061314	Notch signaling involved in heart development	biological_process	biological regulation	1	175	8	20617	0.125	0.06593252	0.163471199
GO:0072655	establishment of protein localization to mitochondrion	biological_process	localization	1	175	8	20617	0.125	0.06593252	0.163471199
GO:0098976	excitatory chemical synaptic transmission	biological_process	cellular process	1	175	8	20617	0.125	0.06593252	0.163471199
GO:1901016	regulation of potassium ion transmembrane transporter activity	biological_process	regulation of biological process	1	175	8	20617	0.125	0.06593252	0.163471199
GO:1902961	positive regulation of aspartic-type endopeptidase activity involved in amyloid precursor protein catabolic process	biological_process	biological regulation	1	175	8	20617	0.125	0.06593252	0.163471199
GO:1903980	positive regulation of microglial cell activation	biological_process	biological regulation	1	175	8	20617	0.125	0.06593252	0.163471199
GO:1904036	negative regulation of epithelial cell apoptotic process	biological_process	biological regulation	1	175	8	20617	0.125	0.06593252	0.163471199
GO:1905461	positive regulation of vascular associated smooth muscle cell apoptotic process	biological_process	biological regulation	1	175	8	20617	0.125	0.06593252	0.163471199
GO:2000288	positive regulation of myoblast proliferation	biological_process	biological regulation	1	175	8	20617	0.125	0.06593252	0.163471199
GO:2000651	positive regulation of sodium ion transmembrane transporter activity	biological_process	positive regulation of biological process	1	175	8	20617	0.125	0.06593252	0.163471199
GO:0007163	establishment or maintenance of cell polarity	biological_process	cellular process	2	175	50	20617	0.04	0.06733104	0.165960493
GO:0043330	response to exogenous dsRNA	biological_process	response to stimulus	2	175	50	20617	0.04	0.06733104	0.165960493
GO:0051480	regulation of cytosolic calcium ion concentration	biological_process	biological regulation	2	175	50	20617	0.04	0.06733104	0.165960493
GO:0007204	positive regulation of cytosolic calcium ion concentration	biological_process	biological regulation	4	175	181	20617	0.022099448	0.06863459	0.168843767
GO:0000281	mitotic cytokinesis	biological_process	cellular process	2	175	51	20617	0.039215686	0.06970011	0.170799105
GO:0045429	positive regulation of nitric oxide biosynthetic process	biological_process	biological regulation	2	175	51	20617	0.039215686	0.06970011	0.170799105
GO:0006874	cellular calcium ion homeostasis	biological_process	biological regulation	3	175	112	20617	0.026785714	0.07017031	0.171039416
GO:0007595	lactation	biological_process	biological regulation	2	175	52	20617	0.038461538	0.07209625	0.171039416
GO:0042311	vasodilation	biological_process	biological regulation	2	175	52	20617	0.038461538	0.07209625	0.171039416
GO:0016310	phosphorylation	biological_process	cellular process	10	175	694	20617	0.014409222	0.07229723	0.171039416
GO:0000578	embryonic axis specification	biological_process	multicellular organismal process	1	175	9	20617	0.111111111	0.07386409	0.171039416
GO:0006032	chitin catabolic process	biological_process	cellular process	1	175	9	20617	0.111111111	0.07386409	0.171039416
GO:0010890	positive regulation of sequestering of triglyceride	biological_process	biological regulation	1	175	9	20617	0.111111111	0.07386409	0.171039416
GO:0019941	modification-dependent protein catabolic process	biological_process	cellular process	1	175	9	20617	0.111111111	0.07386409	0.171039416
GO:0030641	regulation of cellular pH	biological_process	biological regulation	1	175	9	20617	0.111111111	0.07386409	0.171039416
GO:0030836	positive regulation of actin filament depolymerization	biological_process	biological regulation	1	175	9	20617	0.111111111	0.07386409	0.171039416
GO:0031394	positive regulation of prostaglandin biosynthetic process	biological_process	biological regulation	1	175	9	20617	0.111111111	0.07386409	0.171039416
GO:0032682	negative regulation of chemokine production	biological_process	biological regulation	1	175	9	20617	0.111111111	0.07386409	0.171039416
GO:0033601	positive regulation of mammary gland epithelial cell proliferation	biological_process	biological regulation	1	175	9	20617	0.111111111	0.07386409	0.171039416
GO:0035590	purinergic nucleotide receptor signaling pathway	biological_process	biological regulation	1	175	9	20617	0.111111111	0.07386409	0.171039416
GO:0039694	viral RNA genome replication	biological_process	multi-organism process	1	175	9	20617	0.111111111	0.07386409	0.171039416
GO:0044818	mitotic G2/M transition checkpoint	biological_process	biological regulation	1	175	9	20617	0.111111111	0.07386409	0.171039416
GO:0045730	respiratory burst	biological_process	metabolic process	1	175	9	20617	0.111111111	0.07386409	0.171039416
GO:0050650	chondroitin sulfate proteoglycan biosynthetic process	biological_process	cellular process	1	175	9	20617	0.111111111	0.07386409	0.171039416
GO:0050671	positive regulation of lymphocyte proliferation	biological_process	biological regulation	1	175	9	20617	0.111111111	0.07386409	0.171039416
GO:0060113	inner ear receptor cell differentiation	biological_process	cellular process	1	175	9	20617	0.111111111	0.07386409	0.171039416
GO:0060426	lung vasculature development	biological_process	developmental process	1	175	9	20617	0.111111111	0.07386409	0.171039416
GO:0070307	lens fiber cell development	biological_process	cellular process	1	175	9	20617	0.111111111	0.07386409	0.171039416
GO:0071312	cellular response to alkaloid	biological_process	cellular process	1	175	9	20617	0.111111111	0.07386409	0.171039416
GO:0071864	positive regulation of cell proliferation in bone marrow	biological_process	biological regulation	1	175	9	20617	0.111111111	0.07386409	0.171039416
GO:0090277	positive regulation of peptide hormone secretion	biological_process	biological regulation	1	175	9	20617	0.111111111	0.07386409	0.171039416
GO:1900015	regulation of cytokine production involved in inflammatory response	biological_process	biological regulation	1	175	9	20617	0.111111111	0.07386409	0.171039416
GO:1903140	regulation of establishment of endothelial barrier	biological_process	cellular process	1	175	9	20617	0.111111111	0.07386409	0.171039416
GO:1904153	negative regulation of retrograde protein transport, ER to cytosol	biological_process	biological regulation	1	175	9	20617	0.111111111	0.07386409	0.171039416
GO:1904428	negative regulation of tubulin deacetylation	biological_process	biological regulation	1	175	9	20617	0.111111111	0.07386409	0.171039416
GO:2000562	negative regulation of CD4-positive, alpha-beta T cell proliferation	biological_process	biological adhesion	1	175	9	20617	0.111111111	0.07386409	0.171039416
GO:0030198	extracellular matrix organization	biological_process	cellular component organization or biogenesis	4	175	186	20617	0.021505376	0.07422356	0.17155702
GO:0042100	B cell proliferation	biological_process	cell proliferation	2	175	53	20617	0.037735849	0.07451881	0.171924567
GO:0006936	muscle contraction	biological_process	multicellular organismal process	2	175	54	20617	0.037037037	0.07696719	0.1769264
GO:0042307	positive regulation of protein import into nucleus	biological_process	biological regulation	2	175	54	20617	0.037037037	0.07696719	0.1769264
GO:0050829	defense response to Gram-negative bacterium	biological_process	multi-organism process	3	175	117	20617	0.025641026	0.0777256	0.177370485
GO:0046777	protein autophosphorylation	biological_process	cellular process	4	175	190	20617	0.021052632	0.07885614	0.177370485
GO:0045907	positive regulation of vasoconstriction	biological_process	biological regulation	2	175	55	20617	0.036363636	0.07944078	0.177370485
GO:0000737	DNA catabolic process, endonucleolytic	biological_process	metabolic process	1	175	10	20617	0.1	0.0817287	0.177370485
GO:0002532	production of molecular mediator involved in inflammatory response	biological_process	multicellular organismal process	1	175	10	20617	0.1	0.0817287	0.177370485
GO:0002862	negative regulation of inflammatory response to antigenic stimulus	biological_process	biological regulation	1	175	10	20617	0.1	0.0817287	0.177370485
GO:0003149	membranous septum morphogenesis	biological_process	multicellular organismal process	1	175	10	20617	0.1	0.0817287	0.177370485
GO:0006196	AMP catabolic process	biological_process	cellular process	1	175	10	20617	0.1	0.0817287	0.177370485
GO:0006584	catecholamine metabolic process	biological_process	cellular process	1	175	10	20617	0.1	0.0817287	0.177370485
GO:0009584	detection of visible light	biological_process	response to stimulus	1	175	10	20617	0.1	0.0817287	0.177370485
GO:0010224	response to UV-B	biological_process	response to stimulus	1	175	10	20617	0.1	0.0817287	0.177370485
GO:0010226	response to lithium ion	biological_process	response to stimulus	1	175	10	20617	0.1	0.0817287	0.177370485
GO:0030856	regulation of epithelial cell differentiation	biological_process	biological regulation	1	175	10	20617	0.1	0.0817287	0.177370485
GO:0031664	regulation of lipopolysaccharide-mediated signaling pathway	biological_process	biological regulation	1	175	10	20617	0.1	0.0817287	0.177370485
GO:0032816	positive regulation of natural killer cell activation	biological_process	biological regulation	1	175	10	20617	0.1	0.0817287	0.177370485
GO:0033572	transferrin transport	biological_process	localization	1	175	10	20617	0.1	0.0817287	0.177370485
GO:0042063	gliogenesis	biological_process	cellular process	1	175	10	20617	0.1	0.0817287	0.177370485
GO:0044320	cellular response to leptin stimulus	biological_process	cellular process	1	175	10	20617	0.1	0.0817287	0.177370485
GO:0045217	cell-cell junction maintenance	biological_process	cellular process	1	175	10	20617	0.1	0.0817287	0.177370485
GO:0045839	negative regulation of mitotic nuclear division	biological_process	biological regulation	1	175	10	20617	0.1	0.0817287	0.177370485
GO:0046850	regulation of bone remodeling	biological_process	biological regulation	1	175	10	20617	0.1	0.0817287	0.177370485
GO:0050691	regulation of defense response to virus by host	biological_process	biological regulation	1	175	10	20617	0.1	0.0817287	0.177370485
GO:0050856	regulation of T cell receptor signaling pathway	biological_process	cellular process	1	175	10	20617	0.1	0.0817287	0.177370485
GO:0060022	hard palate development	biological_process	developmental process	1	175	10	20617	0.1	0.0817287	0.177370485
GO:0060385	axonogenesis involved in innervation	biological_process	cellular component organization or biogenesis	1	175	10	20617	0.1	0.0817287	0.177370485
GO:0060736	prostate gland growth	biological_process	developmental process	1	175	10	20617	0.1	0.0817287	0.177370485
GO:0070493	thrombin-activated receptor signaling pathway	biological_process	regulation of biological process	1	175	10	20617	0.1	0.0817287	0.177370485
GO:0071281	cellular response to iron ion	biological_process	cellular process	1	175	10	20617	0.1	0.0817287	0.177370485
GO:0071559	response to transforming growth factor beta	biological_process	response to stimulus	1	175	10	20617	0.1	0.0817287	0.177370485
GO:1901385	regulation of voltage-gated calcium channel activity	biological_process	localization	1	175	10	20617	0.1	0.0817287	0.177370485
GO:1902966	positive regulation of protein localization to early endosome	biological_process	biological regulation	1	175	10	20617	0.1	0.0817287	0.177370485
GO:0045944	positive regulation of transcription by RNA polymerase II	biological_process	biological regulation	16	175	1289	20617	0.012412723	0.08179346	0.177370485
GO:0034446	substrate adhesion-dependent cell spreading	biological_process	biological adhesion	2	175	56	20617	0.035714286	0.08193898	0.177370485
GO:0048286	lung alveolus development	biological_process	developmental process	2	175	56	20617	0.035714286	0.08193898	0.177370485
GO:0051496	positive regulation of stress fiber assembly	biological_process	biological regulation	2	175	58	20617	0.034482759	0.08700685	0.187469514
GO:0001542	ovulation from ovarian follicle	biological_process	developmental process	1	175	11	20617	0.090909091	0.08952689	0.187469514
GO:0005513	detection of calcium ion	biological_process	response to stimulus	1	175	11	20617	0.090909091	0.08952689	0.187469514
GO:0007035	vacuolar acidification	biological_process	biological regulation	1	175	11	20617	0.090909091	0.08952689	0.187469514
GO:0010042	response to manganese ion	biological_process	response to stimulus	1	175	11	20617	0.090909091	0.08952689	0.187469514
GO:0010586	miRNA metabolic process	biological_process	cellular process	1	175	11	20617	0.090909091	0.08952689	0.187469514
GO:0010656	negative regulation of muscle cell apoptotic process	biological_process	biological regulation	1	175	11	20617	0.090909091	0.08952689	0.187469514
GO:0010881	regulation of cardiac muscle contraction by regulation of the release of sequestered calcium ion	biological_process	cellular process	1	175	11	20617	0.090909091	0.08952689	0.187469514
GO:0019953	sexual reproduction	biological_process	multi-organism process	1	175	11	20617	0.090909091	0.08952689	0.187469514
GO:0021860	pyramidal neuron development	biological_process	cellular process	1	175	11	20617	0.090909091	0.08952689	0.187469514
GO:0030643	cellular phosphate ion homeostasis	biological_process	biological regulation	1	175	11	20617	0.090909091	0.08952689	0.187469514
GO:0045616	regulation of keratinocyte differentiation	biological_process	biological regulation	1	175	11	20617	0.090909091	0.08952689	0.187469514
GO:0045762	positive regulation of adenylate cyclase activity	biological_process	biological regulation	1	175	11	20617	0.090909091	0.08952689	0.187469514
GO:0051006	positive regulation of lipoprotein lipase activity	biological_process	biological regulation	1	175	11	20617	0.090909091	0.08952689	0.187469514
GO:0072015	glomerular visceral epithelial cell development	biological_process	multicellular organismal process	1	175	11	20617	0.090909091	0.08952689	0.187469514
GO:0090385	phagosome-lysosome fusion	biological_process	cellular component organization or biogenesis	1	175	11	20617	0.090909091	0.08952689	0.187469514
GO:1902018	negative regulation of cilium assembly	biological_process	biological regulation	1	175	11	20617	0.090909091	0.08952689	0.187469514
GO:1902260	negative regulation of delayed rectifier potassium channel activity	biological_process	biological regulation	1	175	11	20617	0.090909091	0.08952689	0.187469514
GO:0002931	response to ischemia	biological_process	response to stimulus	2	175	59	20617	0.033898305	0.08957537	0.187469514
GO:0007200	phospholipase C-activating G protein-coupled receptor signaling pathway	biological_process	response to stimulus	2	175	59	20617	0.033898305	0.08957537	0.187469514
GO:0007568	aging	biological_process	developmental process	4	175	199	20617	0.020100503	0.0897925	0.187612806
GO:0035556	intracellular signal transduction	biological_process	biological regulation	7	175	453	20617	0.015452539	0.09198234	0.1918706
GO:0050821	protein stabilization	biological_process	biological regulation	4	175	201	20617	0.019900498	0.09231729	0.192251518
GO:0071456	cellular response to hypoxia	biological_process	cellular process	3	175	127	20617	0.023622047	0.09384388	0.192686281
GO:0009408	response to heat	biological_process	response to stimulus	2	175	61	20617	0.032786885	0.09477875	0.192686281
GO:0016477	cell migration	biological_process	localization	5	175	285	20617	0.01754386	0.09601955	0.192686281
GO:0061844	antimicrobial humoral immune response mediated by antimicrobial peptide	biological_process	immune system process	3	175	129	20617	0.023255814	0.09722099	0.192686281
GO:0001771	immunological synapse formation	biological_process	cellular process	1	175	12	20617	0.083333333	0.09725924	0.192686281
GO:0002011	morphogenesis of an epithelial sheet	biological_process	developmental process	1	175	12	20617	0.083333333	0.09725924	0.192686281
GO:0002690	positive regulation of leukocyte chemotaxis	biological_process	immune system process	1	175	12	20617	0.083333333	0.09725924	0.192686281
GO:0006620	posttranslational protein targeting to endoplasmic reticulum membrane	biological_process	localization	1	175	12	20617	0.083333333	0.09725924	0.192686281
GO:0010898	positive regulation of triglyceride catabolic process	biological_process	biological regulation	1	175	12	20617	0.083333333	0.09725924	0.192686281
GO:0021707	cerebellar granule cell differentiation	biological_process	cellular process	1	175	12	20617	0.083333333	0.09725924	0.192686281
GO:0021952	central nervous system projection neuron axonogenesis	biological_process	cellular component organization or biogenesis	1	175	12	20617	0.083333333	0.09725924	0.192686281
GO:0030193	regulation of blood coagulation	biological_process	biological regulation	1	175	12	20617	0.083333333	0.09725924	0.192686281
GO:0031017	exocrine pancreas development	biological_process	developmental process	1	175	12	20617	0.083333333	0.09725924	0.192686281
GO:0032495	response to muramyl dipeptide	biological_process	response to stimulus	1	175	12	20617	0.083333333	0.09725924	0.192686281
GO:0032725	positive regulation of granulocyte macrophage colony-stimulating factor production	biological_process	biological regulation	1	175	12	20617	0.083333333	0.09725924	0.192686281
GO:0032780	negative regulation of ATPase activity	biological_process	biological regulation	1	175	12	20617	0.083333333	0.09725924	0.192686281
GO:0034145	positive regulation of toll-like receptor 4 signaling pathway	biological_process	cellular process	1	175	12	20617	0.083333333	0.09725924	0.192686281
GO:0035589	G protein-coupled purinergic nucleotide receptor signaling pathway	biological_process	biological regulation	1	175	12	20617	0.083333333	0.09725924	0.192686281
GO:0038066	p38MAPK cascade	biological_process	biological regulation	1	175	12	20617	0.083333333	0.09725924	0.192686281
GO:0042048	olfactory behavior	biological_process	behavior	1	175	12	20617	0.083333333	0.09725924	0.192686281
GO:0042119	neutrophil activation	biological_process	cellular process	1	175	12	20617	0.083333333	0.09725924	0.192686281
GO:0042416	dopamine biosynthetic process	biological_process	cellular process	1	175	12	20617	0.083333333	0.09725924	0.192686281
GO:0042640	anagen	biological_process	biological phase	1	175	12	20617	0.083333333	0.09725924	0.192686281
GO:0046599	regulation of centriole replication	biological_process	cellular component organization or biogenesis	1	175	12	20617	0.083333333	0.09725924	0.192686281
GO:0048103	somatic stem cell division	biological_process	cellular process	1	175	12	20617	0.083333333	0.09725924	0.192686281
GO:0051926	negative regulation of calcium ion transport	biological_process	biological regulation	1	175	12	20617	0.083333333	0.09725924	0.192686281
GO:0060314	regulation of ryanodine-sensitive calcium-release channel activity	biological_process	negative regulation of biological process	1	175	12	20617	0.083333333	0.09725924	0.192686281
GO:0060670	branching involved in labyrinthine layer morphogenesis	biological_process	developmental process	1	175	12	20617	0.083333333	0.09725924	0.192686281
GO:0071421	manganese ion transmembrane transport	biological_process	localization	1	175	12	20617	0.083333333	0.09725924	0.192686281
GO:0072006	nephron development	biological_process	developmental process	1	175	12	20617	0.083333333	0.09725924	0.192686281
GO:0090309	positive regulation of methylation-dependent chromatin silencing	biological_process	biological regulation	1	175	12	20617	0.083333333	0.09725924	0.192686281
GO:0009566	fertilization	biological_process	multi-organism process	2	175	63	20617	0.031746032	0.1000669	0.197628213
GO:0032757	positive regulation of interleukin-8 production	biological_process	biological regulation	2	175	63	20617	0.031746032	0.1000669	0.197628213
GO:0002260	lymphocyte homeostasis	biological_process	biological regulation	1	175	13	20617	0.076923077	0.1049263	0.201547931
GO:0002456	T cell mediated immunity	biological_process	immune system process	1	175	13	20617	0.076923077	0.1049263	0.201547931
GO:0008347	glial cell migration	biological_process	developmental process	1	175	13	20617	0.076923077	0.1049263	0.201547931
GO:0014894	response to denervation involved in regulation of muscle adaptation	biological_process	multicellular organismal process	1	175	13	20617	0.076923077	0.1049263	0.201547931
GO:0016045	detection of bacterium	biological_process	multi-organism process	1	175	13	20617	0.076923077	0.1049263	0.201547931
GO:0031123	RNA 3'-end processing	biological_process	cellular process	1	175	13	20617	0.076923077	0.1049263	0.201547931
GO:0032754	positive regulation of interleukin-5 production	biological_process	biological regulation	1	175	13	20617	0.076923077	0.1049263	0.201547931
GO:0035455	response to interferon-alpha	biological_process	response to stimulus	1	175	13	20617	0.076923077	0.1049263	0.201547931
GO:0042761	very long-chain fatty acid biosynthetic process	biological_process	cellular process	1	175	13	20617	0.076923077	0.1049263	0.201547931
GO:0043568	positive regulation of insulin-like growth factor receptor signaling pathway	biological_process	biological regulation	1	175	13	20617	0.076923077	0.1049263	0.201547931
GO:0048009	insulin-like growth factor receptor signaling pathway	biological_process	biological regulation	1	175	13	20617	0.076923077	0.1049263	0.201547931
GO:0048608	reproductive structure development	biological_process	multicellular organismal process	1	175	13	20617	0.076923077	0.1049263	0.201547931
GO:0050927	positive regulation of positive chemotaxis	biological_process	biological regulation	1	175	13	20617	0.076923077	0.1049263	0.201547931
GO:0051156	glucose 6-phosphate metabolic process	biological_process	cellular process	1	175	13	20617	0.076923077	0.1049263	0.201547931
GO:0060071	Wnt signaling pathway, planar cell polarity pathway	biological_process	developmental process	1	175	13	20617	0.076923077	0.1049263	0.201547931
GO:0060740	prostate gland epithelium morphogenesis	biological_process	developmental process	1	175	13	20617	0.076923077	0.1049263	0.201547931
GO:0071305	cellular response to vitamin D	biological_process	cellular process	1	175	13	20617	0.076923077	0.1049263	0.201547931
GO:0090179	planar cell polarity pathway involved in neural tube closure	biological_process	biological regulation	1	175	13	20617	0.076923077	0.1049263	0.201547931
GO:0010595	positive regulation of endothelial cell migration	biological_process	multicellular organismal process	2	175	65	20617	0.030769231	0.1054355	0.201911382
GO:0030879	mammary gland development	biological_process	developmental process	2	175	65	20617	0.030769231	0.1054355	0.201911382
GO:0016042	lipid catabolic process	biological_process	metabolic process	3	175	135	20617	0.022222222	0.1076422	0.20551355
GO:0051897	positive regulation of protein kinase B signaling	biological_process	biological regulation	3	175	135	20617	0.022222222	0.1076422	0.20551355
GO:0016197	endosomal transport	biological_process	localization	2	175	66	20617	0.03030303	0.1081486	0.205857516
GO:0031532	actin cytoskeleton reorganization	biological_process	cellular component organization or biogenesis	2	175	66	20617	0.03030303	0.1081486	0.205857516
GO:0008286	insulin receptor signaling pathway	biological_process	biological regulation	2	175	67	20617	0.029850746	0.1108803	0.207013255
GO:0001775	cell activation	biological_process	cellular process	1	175	14	20617	0.071428571	0.1125286	0.207013255
GO:0003215	cardiac right ventricle morphogenesis	biological_process	developmental process	1	175	14	20617	0.071428571	0.1125286	0.207013255
GO:0006691	leukotriene metabolic process	biological_process	cellular process	1	175	14	20617	0.071428571	0.1125286	0.207013255
GO:0010804	negative regulation of tumor necrosis factor-mediated signaling pathway	biological_process	negative regulation of biological process	1	175	14	20617	0.071428571	0.1125286	0.207013255
GO:0031054	pre-miRNA processing	biological_process	regulation of biological process	1	175	14	20617	0.071428571	0.1125286	0.207013255
GO:0031274	positive regulation of pseudopodium assembly	biological_process	biological regulation	1	175	14	20617	0.071428571	0.1125286	0.207013255
GO:0033700	phospholipid efflux	biological_process	localization	1	175	14	20617	0.071428571	0.1125286	0.207013255
GO:0035136	forelimb morphogenesis	biological_process	multicellular organismal process	1	175	14	20617	0.071428571	0.1125286	0.207013255
GO:0035137	hindlimb morphogenesis	biological_process	multicellular organismal process	1	175	14	20617	0.071428571	0.1125286	0.207013255
GO:0035456	response to interferon-beta	biological_process	response to stimulus	1	175	14	20617	0.071428571	0.1125286	0.207013255
GO:0042116	macrophage activation	biological_process	cellular process	1	175	14	20617	0.071428571	0.1125286	0.207013255
GO:0043267	negative regulation of potassium ion transport	biological_process	biological regulation	1	175	14	20617	0.071428571	0.1125286	0.207013255
GO:0043589	skin morphogenesis	biological_process	developmental process	1	175	14	20617	0.071428571	0.1125286	0.207013255
GO:0045806	negative regulation of endocytosis	biological_process	localization	1	175	14	20617	0.071428571	0.1125286	0.207013255
GO:0046425	regulation of JAK-STAT cascade	biological_process	biological regulation	1	175	14	20617	0.071428571	0.1125286	0.207013255
GO:0046548	retinal rod cell development	biological_process	multicellular organismal process	1	175	14	20617	0.071428571	0.1125286	0.207013255
GO:0046621	negative regulation of organ growth	biological_process	growth	1	175	14	20617	0.071428571	0.1125286	0.207013255
GO:0060340	positive regulation of type I interferon-mediated signaling pathway	biological_process	biological regulation	1	175	14	20617	0.071428571	0.1125286	0.207013255
GO:0070102	interleukin-6-mediated signaling pathway	biological_process	signaling	1	175	14	20617	0.071428571	0.1125286	0.207013255
GO:0071044	histone mRNA catabolic process	biological_process	metabolic process	1	175	14	20617	0.071428571	0.1125286	0.207013255
GO:1990314	cellular response to insulin-like growth factor stimulus	biological_process	cellular process	1	175	14	20617	0.071428571	0.1125286	0.207013255
GO:2000343	positive regulation of chemokine (C-X-C motif) ligand 2 production	biological_process	biological regulation	1	175	14	20617	0.071428571	0.1125286	0.207013255
GO:0043086	negative regulation of catalytic activity	biological_process	biological regulation	3	175	139	20617	0.021582734	0.1148213	0.210923553
GO:0048146	positive regulation of fibroblast proliferation	biological_process	biological regulation	2	175	70	20617	0.028571429	0.1191817	0.214927908
GO:0003184	pulmonary valve morphogenesis	biological_process	developmental process	1	175	15	20617	0.066666667	0.1200667	0.214927908
GO:0006002	fructose 6-phosphate metabolic process	biological_process	cellular process	1	175	15	20617	0.066666667	0.1200667	0.214927908
GO:0006809	nitric oxide biosynthetic process	biological_process	biological regulation	1	175	15	20617	0.066666667	0.1200667	0.214927908
GO:0006941	striated muscle contraction	biological_process	multicellular organismal process	1	175	15	20617	0.066666667	0.1200667	0.214927908
GO:0007194	negative regulation of adenylate cyclase activity	biological_process	biological regulation	1	175	15	20617	0.066666667	0.1200667	0.214927908
GO:0007263	nitric oxide mediated signal transduction	biological_process	biological regulation	1	175	15	20617	0.066666667	0.1200667	0.214927908
GO:0030101	natural killer cell activation	biological_process	cellular process	1	175	15	20617	0.066666667	0.1200667	0.214927908
GO:0031915	positive regulation of synaptic plasticity	biological_process	biological regulation	1	175	15	20617	0.066666667	0.1200667	0.214927908
GO:0033280	response to vitamin D	biological_process	response to stimulus	1	175	15	20617	0.066666667	0.1200667	0.214927908
GO:0042491	inner ear auditory receptor cell differentiation	biological_process	cellular process	1	175	15	20617	0.066666667	0.1200667	0.214927908
GO:0045651	positive regulation of macrophage differentiation	biological_process	cellular process	1	175	15	20617	0.066666667	0.1200667	0.214927908
GO:0046785	microtubule polymerization	biological_process	cellular component organization or biogenesis	1	175	15	20617	0.066666667	0.1200667	0.214927908
GO:0050673	epithelial cell proliferation	biological_process	cell proliferation	1	175	15	20617	0.066666667	0.1200667	0.214927908
GO:0050848	regulation of calcium-mediated signaling	biological_process	biological regulation	1	175	15	20617	0.066666667	0.1200667	0.214927908
GO:0062009	secondary palate development	biological_process	developmental process	1	175	15	20617	0.066666667	0.1200667	0.214927908
GO:0097502	mannosylation	biological_process	metabolic process	1	175	15	20617	0.066666667	0.1200667	0.214927908
GO:2001241	positive regulation of extrinsic apoptotic signaling pathway in absence of ligand	biological_process	cellular process	1	175	15	20617	0.066666667	0.1200667	0.214927908
GO:0071805	potassium ion transmembrane transport	biological_process	cellular process	3	175	145	20617	0.020689655	0.1259178	0.221094599
GO:0002720	positive regulation of cytokine production involved in immune response	biological_process	immune system process	1	175	16	20617	0.0625	0.1275411	0.221094599
GO:0003094	glomerular filtration	biological_process	multicellular organismal process	1	175	16	20617	0.0625	0.1275411	0.221094599
GO:0003407	neural retina development	biological_process	developmental process	1	175	16	20617	0.0625	0.1275411	0.221094599
GO:0006044	N-acetylglucosamine metabolic process	biological_process	metabolic process	1	175	16	20617	0.0625	0.1275411	0.221094599
GO:0006699	bile acid biosynthetic process	biological_process	metabolic process	1	175	16	20617	0.0625	0.1275411	0.221094599
GO:0006790	sulfur compound metabolic process	biological_process	cellular process	1	175	16	20617	0.0625	0.1275411	0.221094599
GO:0006828	manganese ion transport	biological_process	localization	1	175	16	20617	0.0625	0.1275411	0.221094599
GO:0006940	regulation of smooth muscle contraction	biological_process	biological regulation	1	175	16	20617	0.0625	0.1275411	0.221094599
GO:0010738	regulation of protein kinase A signaling	biological_process	biological regulation	1	175	16	20617	0.0625	0.1275411	0.221094599
GO:0030322	stabilization of membrane potential	biological_process	biological regulation	1	175	16	20617	0.0625	0.1275411	0.221094599
GO:0032270	positive regulation of cellular protein metabolic process	biological_process	biological regulation	1	175	16	20617	0.0625	0.1275411	0.221094599
GO:0042633	hair cycle	biological_process	multicellular organismal process	1	175	16	20617	0.0625	0.1275411	0.221094599
GO:0043171	peptide catabolic process	biological_process	cellular process	1	175	16	20617	0.0625	0.1275411	0.221094599
GO:0048143	astrocyte activation	biological_process	cellular process	1	175	16	20617	0.0625	0.1275411	0.221094599
GO:0051492	regulation of stress fiber assembly	biological_process	cellular process	1	175	16	20617	0.0625	0.1275411	0.221094599
GO:0060009	Sertoli cell development	biological_process	developmental process	1	175	16	20617	0.0625	0.1275411	0.221094599
GO:0060411	cardiac septum morphogenesis	biological_process	developmental process	1	175	16	20617	0.0625	0.1275411	0.221094599
GO:0071318	cellular response to ATP	biological_process	cellular process	1	175	16	20617	0.0625	0.1275411	0.221094599
GO:0071482	cellular response to light stimulus	biological_process	cellular process	1	175	16	20617	0.0625	0.1275411	0.221094599
GO:1901381	positive regulation of potassium ion transmembrane transport	biological_process	biological regulation	1	175	16	20617	0.0625	0.1275411	0.221094599
GO:1902043	positive regulation of extrinsic apoptotic signaling pathway via death domain receptors	biological_process	biological regulation	1	175	16	20617	0.0625	0.1275411	0.221094599
GO:2000679	positive regulation of transcription regulatory region DNA binding	biological_process	biological regulation	1	175	16	20617	0.0625	0.1275411	0.221094599
GO:0009410	response to xenobiotic stimulus	biological_process	response to stimulus	3	175	146	20617	0.020547945	0.1278039	0.221246258
GO:0007612	learning	biological_process	behavior	2	175	74	20617	0.027027027	0.13048	0.224953224
GO:0033674	positive regulation of kinase activity	biological_process	biological regulation	2	175	74	20617	0.027027027	0.13048	0.224953224
GO:0051592	response to calcium ion	biological_process	response to stimulus	2	175	74	20617	0.027027027	0.13048	0.224953224
GO:0005975	carbohydrate metabolic process	biological_process	metabolic process	4	175	229	20617	0.017467249	0.1310404	0.225576065
GO:0001570	vasculogenesis	biological_process	cellular process	2	175	75	20617	0.026666667	0.1333425	0.225576065
GO:0030855	epithelial cell differentiation	biological_process	cellular process	2	175	75	20617	0.026666667	0.1333425	0.225576065
GO:0051965	positive regulation of synapse assembly	biological_process	cellular component organization or biogenesis	2	175	75	20617	0.026666667	0.1333425	0.225576065
GO:0006518	peptide metabolic process	biological_process	cellular process	1	175	17	20617	0.058823529	0.1349524	0.225576065
GO:0006734	NADH metabolic process	biological_process	cellular process	1	175	17	20617	0.058823529	0.1349524	0.225576065
GO:0018279	protein N-linked glycosylation via asparagine	biological_process	cellular process	1	175	17	20617	0.058823529	0.1349524	0.225576065
GO:0019432	triglyceride biosynthetic process	biological_process	cellular process	1	175	17	20617	0.058823529	0.1349524	0.225576065
GO:0021846	cell proliferation in forebrain	biological_process	developmental process	1	175	17	20617	0.058823529	0.1349524	0.225576065
GO:0032516	positive regulation of phosphoprotein phosphatase activity	biological_process	biological regulation	1	175	17	20617	0.058823529	0.1349524	0.225576065
GO:0040015	negative regulation of multicellular organism growth	biological_process	biological regulation	1	175	17	20617	0.058823529	0.1349524	0.225576065
GO:0042953	lipoprotein transport	biological_process	localization	1	175	17	20617	0.058823529	0.1349524	0.225576065
GO:0045653	negative regulation of megakaryocyte differentiation	biological_process	biological regulation	1	175	17	20617	0.058823529	0.1349524	0.225576065
GO:0045670	regulation of osteoclast differentiation	biological_process	biological regulation	1	175	17	20617	0.058823529	0.1349524	0.225576065
GO:0045723	positive regulation of fatty acid biosynthetic process	biological_process	biological regulation	1	175	17	20617	0.058823529	0.1349524	0.225576065
GO:0045725	positive regulation of glycogen biosynthetic process	biological_process	biological regulation	1	175	17	20617	0.058823529	0.1349524	0.225576065
GO:0051895	negative regulation of focal adhesion assembly	biological_process	biological adhesion	1	175	17	20617	0.058823529	0.1349524	0.225576065
GO:0060100	positive regulation of phagocytosis, engulfment	biological_process	cellular component organization or biogenesis	1	175	17	20617	0.058823529	0.1349524	0.225576065
GO:0060766	negative regulation of androgen receptor signaling pathway	biological_process	biological regulation	1	175	17	20617	0.058823529	0.1349524	0.225576065
GO:0061051	positive regulation of cell growth involved in cardiac muscle cell development	biological_process	biological regulation	1	175	17	20617	0.058823529	0.1349524	0.225576065
GO:0061157	mRNA destabilization	biological_process	biological regulation	1	175	17	20617	0.058823529	0.1349524	0.225576065
GO:0070365	hepatocyte differentiation	biological_process	cellular process	1	175	17	20617	0.058823529	0.1349524	0.225576065
GO:0090336	positive regulation of brown fat cell differentiation	biological_process	biological regulation	1	175	17	20617	0.058823529	0.1349524	0.225576065
GO:0045669	positive regulation of osteoblast differentiation	biological_process	biological regulation	2	175	76	20617	0.026315789	0.1362192	0.227392368
GO:0002089	lens morphogenesis in camera-type eye	biological_process	developmental process	1	175	18	20617	0.055555556	0.1423011	0.232320813
GO:0006939	smooth muscle contraction	biological_process	multicellular organismal process	1	175	18	20617	0.055555556	0.1423011	0.232320813
GO:0007093	mitotic cell cycle checkpoint	biological_process	biological regulation	1	175	18	20617	0.055555556	0.1423011	0.232320813
GO:0008206	bile acid metabolic process	biological_process	cellular process	1	175	18	20617	0.055555556	0.1423011	0.232320813
GO:0010524	positive regulation of calcium ion transport into cytosol	biological_process	biological regulation	1	175	18	20617	0.055555556	0.1423011	0.232320813
GO:0019433	triglyceride catabolic process	biological_process	cellular process	1	175	18	20617	0.055555556	0.1423011	0.232320813
GO:0032793	positive regulation of CREB transcription factor activity	biological_process	cellular process	1	175	18	20617	0.055555556	0.1423011	0.232320813
GO:0035909	aorta morphogenesis	biological_process	developmental process	1	175	18	20617	0.055555556	0.1423011	0.232320813
GO:0043666	regulation of phosphoprotein phosphatase activity	biological_process	biological regulation	1	175	18	20617	0.055555556	0.1423011	0.232320813
GO:0048268	clathrin coat assembly	biological_process	cellular component organization or biogenesis	1	175	18	20617	0.055555556	0.1423011	0.232320813
GO:0048712	negative regulation of astrocyte differentiation	biological_process	biological regulation	1	175	18	20617	0.055555556	0.1423011	0.232320813
GO:0051298	centrosome duplication	biological_process	cellular process	1	175	18	20617	0.055555556	0.1423011	0.232320813
GO:0060236	regulation of mitotic spindle organization	biological_process	biological regulation	1	175	18	20617	0.055555556	0.1423011	0.232320813
GO:0071498	cellular response to fluid shear stress	biological_process	cellular process	1	175	18	20617	0.055555556	0.1423011	0.232320813
GO:1905564	positive regulation of vascular endothelial cell proliferation	biological_process	biological regulation	1	175	18	20617	0.055555556	0.1423011	0.232320813
GO:2000737	negative regulation of stem cell differentiation	biological_process	biological regulation	1	175	18	20617	0.055555556	0.1423011	0.232320813
GO:2001171	positive regulation of ATP biosynthetic process	biological_process	biological regulation	1	175	18	20617	0.055555556	0.1423011	0.232320813
GO:0060070	canonical Wnt signaling pathway	biological_process	cellular process	2	175	79	20617	0.025316456	0.1449305	0.23630787
GO:0006952	defense response	biological_process	response to stimulus	3	175	156	20617	0.019230769	0.1472005	0.237160557
GO:0050679	positive regulation of epithelial cell proliferation	biological_process	biological regulation	2	175	80	20617	0.025	0.1478599	0.237160557
GO:0070374	positive regulation of ERK1 and ERK2 cascade	biological_process	biological regulation	4	175	241	20617	0.01659751	0.1494021	0.237160557
GO:0001736	establishment of planar polarity	biological_process	developmental process	1	175	19	20617	0.052631579	0.1495878	0.237160557
GO:0001953	negative regulation of cell-matrix adhesion	biological_process	biological adhesion	1	175	19	20617	0.052631579	0.1495878	0.237160557
GO:0006111	regulation of gluconeogenesis	biological_process	biological regulation	1	175	19	20617	0.052631579	0.1495878	0.237160557
GO:0007271	synaptic transmission, cholinergic	biological_process	signaling	1	175	19	20617	0.052631579	0.1495878	0.237160557
GO:0010880	regulation of release of sequestered calcium ion into cytosol by sarcoplasmic reticulum	biological_process	biological regulation	1	175	19	20617	0.052631579	0.1495878	0.237160557
GO:0021702	cerebellar Purkinje cell differentiation	biological_process	developmental process	1	175	19	20617	0.052631579	0.1495878	0.237160557
GO:0022010	central nervous system myelination	biological_process	cellular process	1	175	19	20617	0.052631579	0.1495878	0.237160557
GO:0032700	negative regulation of interleukin-17 production	biological_process	biological regulation	1	175	19	20617	0.052631579	0.1495878	0.237160557
GO:0043551	regulation of phosphatidylinositol 3-kinase activity	biological_process	biological regulation	1	175	19	20617	0.052631579	0.1495878	0.237160557
GO:0045445	myoblast differentiation	biological_process	cellular process	1	175	19	20617	0.052631579	0.1495878	0.237160557
GO:0048546	digestive tract morphogenesis	biological_process	developmental process	1	175	19	20617	0.052631579	0.1495878	0.237160557
GO:0050732	negative regulation of peptidyl-tyrosine phosphorylation	biological_process	biological regulation	1	175	19	20617	0.052631579	0.1495878	0.237160557
GO:0051873	killing by host of symbiont cells	biological_process	multi-organism process	1	175	19	20617	0.052631579	0.1495878	0.237160557
GO:0060707	trophoblast giant cell differentiation	biological_process	cellular process	1	175	19	20617	0.052631579	0.1495878	0.237160557
GO:0071361	cellular response to ethanol	biological_process	cellular process	1	175	19	20617	0.052631579	0.1495878	0.237160557
GO:0099509	regulation of presynaptic cytosolic calcium ion concentration	biological_process	biological regulation	1	175	19	20617	0.052631579	0.1495878	0.237160557
GO:1901379	regulation of potassium ion transmembrane transport	biological_process	biological regulation	1	175	19	20617	0.052631579	0.1495878	0.237160557
GO:1903204	negative regulation of oxidative stress-induced neuron death	biological_process	cellular process	1	175	19	20617	0.052631579	0.1495878	0.237160557
GO:1903428	positive regulation of reactive oxygen species biosynthetic process	biological_process	biological regulation	1	175	19	20617	0.052631579	0.1495878	0.237160557
GO:0032088	negative regulation of NF-kappaB transcription factor activity	biological_process	biological regulation	2	175	81	20617	0.024691358	0.1508013	0.238186784
GO:0046718	viral entry into host cell	biological_process	multi-organism process	2	175	81	20617	0.024691358	0.1508013	0.238186784
GO:1901215	negative regulation of neuron death	biological_process	biological regulation	2	175	81	20617	0.024691358	0.1508013	0.238186784
GO:0009887	animal organ morphogenesis	biological_process	multicellular organismal process	3	175	159	20617	0.018867925	0.153198	0.240751679
GO:0001938	positive regulation of endothelial cell proliferation	biological_process	positive regulation of biological process	2	175	82	20617	0.024390244	0.1537544	0.240751679
GO:0031398	positive regulation of protein ubiquitination	biological_process	biological regulation	2	175	82	20617	0.024390244	0.1537544	0.240751679
GO:0032956	regulation of actin cytoskeleton organization	biological_process	biological regulation	2	175	82	20617	0.024390244	0.1537544	0.240751679
GO:0045665	negative regulation of neuron differentiation	biological_process	cellular process	2	175	83	20617	0.024096386	0.1567188	0.240751679
GO:0001841	neural tube formation	biological_process	developmental process	1	175	20	20617	0.05	0.1568129	0.240751679
GO:0002526	acute inflammatory response	biological_process	response to stimulus	1	175	20	20617	0.05	0.1568129	0.240751679
GO:0030166	proteoglycan biosynthetic process	biological_process	cellular process	1	175	20	20617	0.05	0.1568129	0.240751679
GO:0030278	regulation of ossification	biological_process	biological regulation	1	175	20	20617	0.05	0.1568129	0.240751679
GO:0035641	locomotory exploration behavior	biological_process	behavior	1	175	20	20617	0.05	0.1568129	0.240751679
GO:0045019	negative regulation of nitric oxide biosynthetic process	biological_process	cellular process	1	175	20	20617	0.05	0.1568129	0.240751679
GO:0050709	negative regulation of protein secretion	biological_process	biological regulation	1	175	20	20617	0.05	0.1568129	0.240751679
GO:0050801	ion homeostasis	biological_process	biological regulation	1	175	20	20617	0.05	0.1568129	0.240751679
GO:0050965	detection of temperature stimulus involved in sensory perception of pain	biological_process	multicellular organismal process	1	175	20	20617	0.05	0.1568129	0.240751679
GO:0050995	negative regulation of lipid catabolic process	biological_process	metabolic process	1	175	20	20617	0.05	0.1568129	0.240751679
GO:0060065	uterus development	biological_process	reproduction	1	175	20	20617	0.05	0.1568129	0.240751679
GO:0071354	cellular response to interleukin-6	biological_process	cellular process	1	175	20	20617	0.05	0.1568129	0.240751679
GO:0071391	cellular response to estrogen stimulus	biological_process	cellular process	1	175	20	20617	0.05	0.1568129	0.240751679
GO:0071394	cellular response to testosterone stimulus	biological_process	cellular process	1	175	20	20617	0.05	0.1568129	0.240751679
GO:0097284	hepatocyte apoptotic process	biological_process	cellular process	1	175	20	20617	0.05	0.1568129	0.240751679
GO:1901741	positive regulation of myoblast fusion	biological_process	biological regulation	1	175	20	20617	0.05	0.1568129	0.240751679
GO:1902004	positive regulation of amyloid-beta formation	biological_process	biological regulation	1	175	20	20617	0.05	0.1568129	0.240751679
GO:1902430	negative regulation of amyloid-beta formation	biological_process	biological regulation	1	175	20	20617	0.05	0.1568129	0.240751679
GO:0007596	blood coagulation	biological_process	biological regulation	2	175	84	20617	0.023809524	0.1596941	0.24403166
GO:0050729	positive regulation of inflammatory response	biological_process	biological regulation	2	175	84	20617	0.023809524	0.1596941	0.24403166
GO:0035690	cellular response to drug	biological_process	cellular process	2	175	85	20617	0.023529412	0.1626798	0.24403166
GO:0048812	neuron projection morphogenesis	biological_process	cellular process	2	175	85	20617	0.023529412	0.1626798	0.24403166
GO:0002042	cell migration involved in sprouting angiogenesis	biological_process	cellular process	1	175	21	20617	0.047619048	0.1639769	0.24403166
GO:0002076	osteoblast development	biological_process	developmental process	1	175	21	20617	0.047619048	0.1639769	0.24403166
GO:0006801	superoxide metabolic process	biological_process	cellular process	1	175	21	20617	0.047619048	0.1639769	0.24403166
GO:0007342	fusion of sperm to egg plasma membrane involved in single fertilization	biological_process	cellular component organization or biogenesis	1	175	21	20617	0.047619048	0.1639769	0.24403166
GO:0010039	response to iron ion	biological_process	response to stimulus	1	175	21	20617	0.047619048	0.1639769	0.24403166
GO:0010821	regulation of mitochondrion organization	biological_process	biological regulation	1	175	21	20617	0.047619048	0.1639769	0.24403166
GO:0022408	negative regulation of cell-cell adhesion	biological_process	biological adhesion	1	175	21	20617	0.047619048	0.1639769	0.24403166
GO:0031290	retinal ganglion cell axon guidance	biological_process	cellular component organization or biogenesis	1	175	21	20617	0.047619048	0.1639769	0.24403166
GO:0035329	hippo signaling	biological_process	biological regulation	1	175	21	20617	0.047619048	0.1639769	0.24403166
GO:0035994	response to muscle stretch	biological_process	response to stimulus	1	175	21	20617	0.047619048	0.1639769	0.24403166
GO:0043032	positive regulation of macrophage activation	biological_process	immune system process	1	175	21	20617	0.047619048	0.1639769	0.24403166
GO:0045598	regulation of fat cell differentiation	biological_process	biological regulation	1	175	21	20617	0.047619048	0.1639769	0.24403166
GO:0045745	positive regulation of G protein-coupled receptor signaling pathway	biological_process	cellular process	1	175	21	20617	0.047619048	0.1639769	0.24403166
GO:0045821	positive regulation of glycolytic process	biological_process	biological regulation	1	175	21	20617	0.047619048	0.1639769	0.24403166
GO:0048172	regulation of short-term neuronal synaptic plasticity	biological_process	biological regulation	1	175	21	20617	0.047619048	0.1639769	0.24403166
GO:0051481	negative regulation of cytosolic calcium ion concentration	biological_process	biological regulation	1	175	21	20617	0.047619048	0.1639769	0.24403166
GO:0060047	heart contraction	biological_process	multicellular organismal process	1	175	21	20617	0.047619048	0.1639769	0.24403166
GO:0060996	dendritic spine development	biological_process	cellular component organization or biogenesis	1	175	21	20617	0.047619048	0.1639769	0.24403166
GO:0061028	establishment of endothelial barrier	biological_process	cellular process	1	175	21	20617	0.047619048	0.1639769	0.24403166
GO:0090050	positive regulation of cell migration involved in sprouting angiogenesis	biological_process	biological regulation	1	175	21	20617	0.047619048	0.1639769	0.24403166
GO:0090201	negative regulation of release of cytochrome c from mitochondria	biological_process	biological regulation	1	175	21	20617	0.047619048	0.1639769	0.24403166
GO:0098974	postsynaptic actin cytoskeleton organization	biological_process	cellular component organization or biogenesis	1	175	21	20617	0.047619048	0.1639769	0.24403166
GO:0006919	activation of cysteine-type endopeptidase activity involved in apoptotic process	biological_process	biological regulation	2	175	87	20617	0.022988506	0.1686812	0.250385479
GO:0019722	calcium-mediated signaling	biological_process	cellular process	2	175	87	20617	0.022988506	0.1686812	0.250385479
GO:0001502	cartilage condensation	biological_process	developmental process	1	175	22	20617	0.045454545	0.1710804	0.250385479
GO:0001556	oocyte maturation	biological_process	cellular process	1	175	22	20617	0.045454545	0.1710804	0.250385479
GO:0010001	glial cell differentiation	biological_process	cellular process	1	175	22	20617	0.045454545	0.1710804	0.250385479
GO:0010035	response to inorganic substance	biological_process	response to stimulus	1	175	22	20617	0.045454545	0.1710804	0.250385479
GO:0016226	iron-sulfur cluster assembly	biological_process	cellular component organization or biogenesis	1	175	22	20617	0.045454545	0.1710804	0.250385479
GO:0031589	cell-substrate adhesion	biological_process	biological adhesion	1	175	22	20617	0.045454545	0.1710804	0.250385479
GO:0042692	muscle cell differentiation	biological_process	cellular process	1	175	22	20617	0.045454545	0.1710804	0.250385479
GO:0045742	positive regulation of epidermal growth factor receptor signaling pathway	biological_process	biological regulation	1	175	22	20617	0.045454545	0.1710804	0.250385479
GO:0046325	negative regulation of glucose import	biological_process	negative regulation of biological process	1	175	22	20617	0.045454545	0.1710804	0.250385479
GO:0051770	positive regulation of nitric-oxide synthase biosynthetic process	biological_process	metabolic process	1	175	22	20617	0.045454545	0.1710804	0.250385479
GO:0061351	neural precursor cell proliferation	biological_process	cell proliferation	1	175	22	20617	0.045454545	0.1710804	0.250385479
GO:1903077	negative regulation of protein localization to plasma membrane	biological_process	localization	1	175	22	20617	0.045454545	0.1710804	0.250385479
GO:0006468	protein phosphorylation	biological_process	cellular process	8	175	633	20617	0.012638231	0.1712224	0.250385479
GO:0048661	positive regulation of smooth muscle cell proliferation	biological_process	biological regulation	2	175	88	20617	0.022727273	0.171696	0.250787444
GO:0008284	positive regulation of cell proliferation	biological_process	cell proliferation	8	175	634	20617	0.012618297	0.172239	0.251289732
GO:0007605	sensory perception of sound	biological_process	multicellular organismal process	3	175	169	20617	0.017751479	0.173722	0.253160697
GO:0043066	negative regulation of apoptotic process	biological_process	biological regulation	8	175	639	20617	0.012519562	0.1773633	0.256612285
GO:0070373	negative regulation of ERK1 and ERK2 cascade	biological_process	biological regulation	2	175	90	20617	0.022222222	0.1777522	0.256612285
GO:0002224	toll-like receptor signaling pathway	biological_process	biological regulation	1	175	23	20617	0.043478261	0.1781239	0.256612285
GO:0010666	positive regulation of cardiac muscle cell apoptotic process	biological_process	biological regulation	1	175	23	20617	0.043478261	0.1781239	0.256612285
GO:0019934	cGMP-mediated signaling	biological_process	biological regulation	1	175	23	20617	0.043478261	0.1781239	0.256612285
GO:0030595	leukocyte chemotaxis	biological_process	immune system process	1	175	23	20617	0.043478261	0.1781239	0.256612285
GO:0032740	positive regulation of interleukin-17 production	biological_process	biological regulation	1	175	23	20617	0.043478261	0.1781239	0.256612285
GO:0045104	intermediate filament cytoskeleton organization	biological_process	cellular component organization or biogenesis	1	175	23	20617	0.043478261	0.1781239	0.256612285
GO:0046716	muscle cell cellular homeostasis	biological_process	biological regulation	1	175	23	20617	0.043478261	0.1781239	0.256612285
GO:0050921	positive regulation of chemotaxis	biological_process	locomotion	1	175	23	20617	0.043478261	0.1781239	0.256612285
GO:0007286	spermatid development	biological_process	multicellular organismal process	3	175	172	20617	0.01744186	0.1800258	0.25905651
GO:0042493	response to drug	biological_process	response to stimulus	5	175	352	20617	0.014204545	0.1804879	0.259273454
GO:0034097	response to cytokine	biological_process	response to stimulus	2	175	91	20617	0.021978022	0.1807929	0.259273454
GO:0051216	cartilage development	biological_process	developmental process	2	175	91	20617	0.021978022	0.1807929	0.259273454
GO:0006883	cellular sodium ion homeostasis	biological_process	biological regulation	1	175	24	20617	0.041666667	0.1851079	0.26130444
GO:0015701	bicarbonate transport	biological_process	localization	1	175	24	20617	0.041666667	0.1851079	0.26130444
GO:0019835	cytolysis	biological_process	cellular process	1	175	24	20617	0.041666667	0.1851079	0.26130444
GO:0030865	cortical cytoskeleton organization	biological_process	cellular process	1	175	24	20617	0.041666667	0.1851079	0.26130444
GO:0031643	positive regulation of myelination	biological_process	biological regulation	1	175	24	20617	0.041666667	0.1851079	0.26130444
GO:0032727	positive regulation of interferon-alpha production	biological_process	biological regulation	1	175	24	20617	0.041666667	0.1851079	0.26130444
GO:0046835	carbohydrate phosphorylation	biological_process	cellular process	1	175	24	20617	0.041666667	0.1851079	0.26130444
GO:0046928	regulation of neurotransmitter secretion	biological_process	localization	1	175	24	20617	0.041666667	0.1851079	0.26130444
GO:0060252	positive regulation of glial cell proliferation	biological_process	biological regulation	1	175	24	20617	0.041666667	0.1851079	0.26130444
GO:0072583	clathrin-dependent endocytosis	biological_process	localization	1	175	24	20617	0.041666667	0.1851079	0.26130444
GO:0090026	positive regulation of monocyte chemotaxis	biological_process	biological regulation	1	175	24	20617	0.041666667	0.1851079	0.26130444
GO:0097746	regulation of blood vessel diameter	biological_process	biological regulation	1	175	24	20617	0.041666667	0.1851079	0.26130444
GO:0099149	regulation of postsynaptic neurotransmitter receptor internalization	biological_process	biological regulation	1	175	24	20617	0.041666667	0.1851079	0.26130444
GO:1901214	regulation of neuron death	biological_process	biological regulation	1	175	24	20617	0.041666667	0.1851079	0.26130444
GO:0006909	phagocytosis	biological_process	localization	2	175	93	20617	0.021505376	0.1868974	0.26324165
GO:0065003	protein-containing complex assembly	biological_process	cellular component organization or biogenesis	2	175	93	20617	0.021505376	0.1868974	0.26324165
GO:0006486	protein glycosylation	biological_process	cellular process	3	175	176	20617	0.017045455	0.1885264	0.265240041
GO:0006119	oxidative phosphorylation	biological_process	cellular process	1	175	25	20617	0.04	0.1920329	0.268081327
GO:0007602	phototransduction	biological_process	biological regulation	1	175	25	20617	0.04	0.1920329	0.268081327
GO:0010759	positive regulation of macrophage chemotaxis	biological_process	biological regulation	1	175	25	20617	0.04	0.1920329	0.268081327
GO:0034622	cellular protein-containing complex assembly	biological_process	cellular process	1	175	25	20617	0.04	0.1920329	0.268081327
GO:0036342	post-anal tail morphogenesis	biological_process	developmental process	1	175	25	20617	0.04	0.1920329	0.268081327
GO:0048593	camera-type eye morphogenesis	biological_process	developmental process	1	175	25	20617	0.04	0.1920329	0.268081327
GO:0060339	negative regulation of type I interferon-mediated signaling pathway	biological_process	biological regulation	1	175	25	20617	0.04	0.1920329	0.268081327
GO:0008283	cell proliferation	biological_process	cell proliferation	3	175	178	20617	0.016853933	0.1928154	0.268876282
GO:0030183	B cell differentiation	biological_process	cellular process	2	175	95	20617	0.021052632	0.1930307	0.268879408
GO:0008637	apoptotic mitochondrial changes	biological_process	cellular component organization or biogenesis	1	175	26	20617	0.038461538	0.1988994	0.274029523
GO:0032874	positive regulation of stress-activated MAPK cascade	biological_process	biological regulation	1	175	26	20617	0.038461538	0.1988994	0.274029523
GO:0035987	endodermal cell differentiation	biological_process	cellular process	1	175	26	20617	0.038461538	0.1988994	0.274029523
GO:0046579	positive regulation of Ras protein signal transduction	biological_process	biological regulation	1	175	26	20617	0.038461538	0.1988994	0.274029523
GO:0048598	embryonic morphogenesis	biological_process	multicellular organismal process	1	175	26	20617	0.038461538	0.1988994	0.274029523
GO:0050770	regulation of axonogenesis	biological_process	biological regulation	1	175	26	20617	0.038461538	0.1988994	0.274029523
GO:0050900	leukocyte migration	biological_process	immune system process	1	175	26	20617	0.038461538	0.1988994	0.274029523
GO:0051923	sulfation	biological_process	cellular process	1	175	26	20617	0.038461538	0.1988994	0.274029523
GO:0060337	type I interferon signaling pathway	biological_process	biological regulation	1	175	26	20617	0.038461538	0.1988994	0.274029523
GO:1902017	regulation of cilium assembly	biological_process	biological regulation	1	175	26	20617	0.038461538	0.1988994	0.274029523
GO:0042632	cholesterol homeostasis	biological_process	biological regulation	2	175	98	20617	0.020408163	0.2022785	0.278381098
GO:0007202	activation of phospholipase C activity	biological_process	biological regulation	1	175	27	20617	0.037037037	0.2057078	0.28156534
GO:0010971	positive regulation of G2/M transition of mitotic cell cycle	biological_process	biological regulation	1	175	27	20617	0.037037037	0.2057078	0.28156534
GO:0043403	skeletal muscle tissue regeneration	biological_process	developmental process	1	175	27	20617	0.037037037	0.2057078	0.28156534
GO:0048260	positive regulation of receptor-mediated endocytosis	biological_process	biological regulation	1	175	27	20617	0.037037037	0.2057078	0.28156534
GO:1900017	positive regulation of cytokine production involved in inflammatory response	biological_process	biological regulation	1	175	27	20617	0.037037037	0.2057078	0.28156534
GO:0001933	negative regulation of protein phosphorylation	biological_process	biological regulation	2	175	101	20617	0.01980198	0.2115762	0.288304171
GO:0003073	regulation of systemic arterial blood pressure	biological_process	biological regulation	1	175	28	20617	0.035714286	0.2124587	0.288304171
GO:0006810	transport	biological_process	localization	1	175	28	20617	0.035714286	0.2124587	0.288304171
GO:0010575	positive regulation of vascular endothelial growth factor production	biological_process	biological regulation	1	175	28	20617	0.035714286	0.2124587	0.288304171
GO:0030031	cell projection assembly	biological_process	cellular component organization or biogenesis	1	175	28	20617	0.035714286	0.2124587	0.288304171
GO:0030148	sphingolipid biosynthetic process	biological_process	cellular process	1	175	28	20617	0.035714286	0.2124587	0.288304171
GO:0060122	inner ear receptor cell stereocilium organization	biological_process	cellular component organization or biogenesis	1	175	28	20617	0.035714286	0.2124587	0.288304171
GO:2000377	regulation of reactive oxygen species metabolic process	biological_process	biological regulation	1	175	28	20617	0.035714286	0.2124587	0.288304171
GO:0016525	negative regulation of angiogenesis	biological_process	biological regulation	2	175	102	20617	0.019607843	0.214685	0.29101232
GO:0001774	microglial cell activation	biological_process	immune system process	1	175	29	20617	0.034482759	0.2191526	0.294224023
GO:0033137	negative regulation of peptidyl-serine phosphorylation	biological_process	cellular process	1	175	29	20617	0.034482759	0.2191526	0.294224023
GO:0048854	brain morphogenesis	biological_process	developmental process	1	175	29	20617	0.034482759	0.2191526	0.294224023
GO:0051453	regulation of intracellular pH	biological_process	biological regulation	1	175	29	20617	0.034482759	0.2191526	0.294224023
GO:0055001	muscle cell development	biological_process	cellular process	1	175	29	20617	0.034482759	0.2191526	0.294224023
GO:0055010	ventricular cardiac muscle tissue morphogenesis	biological_process	developmental process	1	175	29	20617	0.034482759	0.2191526	0.294224023
GO:0060716	labyrinthine layer blood vessel development	biological_process	developmental process	1	175	29	20617	0.034482759	0.2191526	0.294224023
GO:0097150	neuronal stem cell population maintenance	biological_process	developmental process	1	175	29	20617	0.034482759	0.2191526	0.294224023
GO:0099175	regulation of postsynapse organization	biological_process	biological regulation	1	175	29	20617	0.034482759	0.2191526	0.294224023
GO:0008150	biological_process	biological_process	biological_process	29	175	2954	20617	0.009817197	0.2254728	0.298061431
GO:0098609	cell-cell adhesion	biological_process	biological adhesion	3	175	193	20617	0.015544041	0.2256981	0.298061431
GO:0002009	morphogenesis of an epithelium	biological_process	developmental process	1	175	30	20617	0.033333333	0.2257898	0.298061431
GO:0003148	outflow tract septum morphogenesis	biological_process	developmental process	1	175	30	20617	0.033333333	0.2257898	0.298061431
GO:0008016	regulation of heart contraction	biological_process	biological regulation	1	175	30	20617	0.033333333	0.2257898	0.298061431
GO:0010906	regulation of glucose metabolic process	biological_process	biological regulation	1	175	30	20617	0.033333333	0.2257898	0.298061431
GO:0014003	oligodendrocyte development	biological_process	cellular process	1	175	30	20617	0.033333333	0.2257898	0.298061431
GO:0030001	metal ion transport	biological_process	localization	1	175	30	20617	0.033333333	0.2257898	0.298061431
GO:0030866	cortical actin cytoskeleton organization	biological_process	cellular component organization or biogenesis	1	175	30	20617	0.033333333	0.2257898	0.298061431
GO:0033344	cholesterol efflux	biological_process	localization	1	175	30	20617	0.033333333	0.2257898	0.298061431
GO:0045663	positive regulation of myoblast differentiation	biological_process	biological regulation	1	175	30	20617	0.033333333	0.2257898	0.298061431
GO:0046488	phosphatidylinositol metabolic process	biological_process	cellular process	1	175	30	20617	0.033333333	0.2257898	0.298061431
GO:0048041	focal adhesion assembly	biological_process	biological adhesion	1	175	30	20617	0.033333333	0.2257898	0.298061431
GO:0070542	response to fatty acid	biological_process	response to stimulus	1	175	30	20617	0.033333333	0.2257898	0.298061431
GO:1900273	positive regulation of long-term synaptic potentiation	biological_process	biological regulation	1	175	30	20617	0.033333333	0.2257898	0.298061431
GO:2000378	negative regulation of reactive oxygen species metabolic process	biological_process	biological regulation	1	175	30	20617	0.033333333	0.2257898	0.298061431
GO:0000165	MAPK cascade	biological_process	biological regulation	2	175	106	20617	0.018867925	0.2271605	0.299244834
GO:0060326	cell chemotaxis	biological_process	cellular process	2	175	106	20617	0.018867925	0.2271605	0.299244834
GO:0006820	anion transport	biological_process	localization	1	175	31	20617	0.032258065	0.232371	0.302321858
GO:0007269	neurotransmitter secretion	biological_process	cellular process	1	175	31	20617	0.032258065	0.232371	0.302321858
GO:0009416	response to light stimulus	biological_process	response to stimulus	1	175	31	20617	0.032258065	0.232371	0.302321858
GO:0030099	myeloid cell differentiation	biological_process	cellular process	1	175	31	20617	0.032258065	0.232371	0.302321858
GO:0031116	positive regulation of microtubule polymerization	biological_process	biological regulation	1	175	31	20617	0.032258065	0.232371	0.302321858
GO:0032148	activation of protein kinase B activity	biological_process	biological regulation	1	175	31	20617	0.032258065	0.232371	0.302321858
GO:0032691	negative regulation of interleukin-1 beta production	biological_process	biological regulation	1	175	31	20617	0.032258065	0.232371	0.302321858
GO:0045672	positive regulation of osteoclast differentiation	biological_process	biological regulation	1	175	31	20617	0.032258065	0.232371	0.302321858
GO:0045807	positive regulation of endocytosis	biological_process	biological regulation	1	175	31	20617	0.032258065	0.232371	0.302321858
GO:0045879	negative regulation of smoothened signaling pathway	biological_process	biological regulation	1	175	31	20617	0.032258065	0.232371	0.302321858
GO:0072332	intrinsic apoptotic signaling pathway by p53 class mediator	biological_process	biological regulation	1	175	31	20617	0.032258065	0.232371	0.302321858
GO:1900745	positive regulation of p38MAPK cascade	biological_process	biological regulation	1	175	31	20617	0.032258065	0.232371	0.302321858
GO:0045596	negative regulation of cell differentiation	biological_process	biological regulation	2	175	108	20617	0.018518519	0.2334183	0.303371673
GO:0000902	cell morphogenesis	biological_process	cellular process	2	175	109	20617	0.018348624	0.2365512	0.306944184
GO:0008152	metabolic process	biological_process	metabolic process	3	175	198	20617	0.015151515	0.2368967	0.306944184
GO:0030182	neuron differentiation	biological_process	developmental process	3	175	198	20617	0.015151515	0.2368967	0.306944184
GO:0043552	positive regulation of phosphatidylinositol 3-kinase activity	biological_process	biological regulation	1	175	32	20617	0.03125	0.2388966	0.308584963
GO:0045840	positive regulation of mitotic nuclear division	biological_process	biological regulation	1	175	32	20617	0.03125	0.2388966	0.308584963
GO:0046597	negative regulation of viral entry into host cell	biological_process	biological regulation	1	175	32	20617	0.03125	0.2388966	0.308584963
GO:0009791	post-embryonic development	biological_process	developmental process	2	175	110	20617	0.018181818	0.2396865	0.309288715
GO:0008625	extrinsic apoptotic signaling pathway via death domain receptors	biological_process	biological regulation	1	175	33	20617	0.03030303	0.245367	0.315329077
GO:0010259	multicellular organism aging	biological_process	developmental process	1	175	33	20617	0.03030303	0.245367	0.315329077
GO:0010800	positive regulation of peptidyl-threonine phosphorylation	biological_process	biological regulation	1	175	33	20617	0.03030303	0.245367	0.315329077
GO:0031032	actomyosin structure organization	biological_process	cellular component organization or biogenesis	1	175	33	20617	0.03030303	0.245367	0.315329077
GO:0002230	positive regulation of defense response to virus by host	biological_process	biological regulation	1	175	34	20617	0.029411765	0.2517827	0.32128389
GO:0043122	regulation of I-kappaB kinase/NF-kappaB signaling	biological_process	biological regulation	1	175	34	20617	0.029411765	0.2517827	0.32128389
GO:0048870	cell motility	biological_process	cellular process	1	175	34	20617	0.029411765	0.2517827	0.32128389
GO:0050768	negative regulation of neurogenesis	biological_process	biological regulation	1	175	34	20617	0.029411765	0.2517827	0.32128389
GO:0050870	positive regulation of T cell activation	biological_process	biological adhesion	1	175	34	20617	0.029411765	0.2517827	0.32128389
GO:0051968	positive regulation of synaptic transmission, glutamatergic	biological_process	biological regulation	1	175	34	20617	0.029411765	0.2517827	0.32128389
GO:2001240	negative regulation of extrinsic apoptotic signaling pathway in absence of ligand	biological_process	biological regulation	1	175	34	20617	0.029411765	0.2517827	0.32128389
GO:0006096	glycolytic process	biological_process	cellular process	1	175	35	20617	0.028571429	0.2581441	0.32774432
GO:0045089	positive regulation of innate immune response	biological_process	immune system process	1	175	35	20617	0.028571429	0.2581441	0.32774432
GO:0045721	negative regulation of gluconeogenesis	biological_process	cellular process	1	175	35	20617	0.028571429	0.2581441	0.32774432
GO:0051497	negative regulation of stress fiber assembly	biological_process	biological regulation	1	175	35	20617	0.028571429	0.2581441	0.32774432
GO:0070269	pyroptosis	biological_process	cellular process	1	175	35	20617	0.028571429	0.2581441	0.32774432
GO:0010033	response to organic substance	biological_process	response to stimulus	2	175	116	20617	0.017241379	0.2585327	0.327907806
GO:0007507	heart development	biological_process	developmental process	4	175	305	20617	0.013114754	0.2605103	0.330084336
GO:0007417	central nervous system development	biological_process	multicellular organismal process	2	175	117	20617	0.017094017	0.2616771	0.331230191
GO:0001824	blastocyst development	biological_process	multicellular organismal process	1	175	36	20617	0.027777778	0.2644518	0.331418244
GO:0009060	aerobic respiration	biological_process	cellular process	1	175	36	20617	0.027777778	0.2644518	0.331418244
GO:0009314	response to radiation	biological_process	response to stimulus	1	175	36	20617	0.027777778	0.2644518	0.331418244
GO:0030168	platelet activation	biological_process	biological regulation	1	175	36	20617	0.027777778	0.2644518	0.331418244
GO:0048255	mRNA stabilization	biological_process	biological regulation	1	175	36	20617	0.027777778	0.2644518	0.331418244
GO:0051225	spindle assembly	biological_process	cellular component organization or biogenesis	1	175	36	20617	0.027777778	0.2644518	0.331418244
GO:0051928	positive regulation of calcium ion transport	biological_process	biological regulation	1	175	36	20617	0.027777778	0.2644518	0.331418244
GO:0060349	bone morphogenesis	biological_process	developmental process	1	175	36	20617	0.027777778	0.2644518	0.331418244
GO:1904707	positive regulation of vascular smooth muscle cell proliferation	biological_process	biological regulation	1	175	36	20617	0.027777778	0.2644518	0.331418244
GO:2000463	positive regulation of excitatory postsynaptic potential	biological_process	biological regulation	1	175	36	20617	0.027777778	0.2644518	0.331418244
GO:0030334	regulation of cell migration	biological_process	locomotion	2	175	118	20617	0.016949153	0.2648219	0.331552815
GO:0050731	positive regulation of peptidyl-tyrosine phosphorylation	biological_process	biological regulation	2	175	119	20617	0.016806723	0.2679669	0.335157808
GO:0045746	negative regulation of Notch signaling pathway	biological_process	cellular process	1	175	37	20617	0.027027027	0.2707062	0.336914422
GO:0045776	negative regulation of blood pressure	biological_process	biological regulation	1	175	37	20617	0.027027027	0.2707062	0.336914422
GO:0048147	negative regulation of fibroblast proliferation	biological_process	biological regulation	1	175	37	20617	0.027027027	0.2707062	0.336914422
GO:0050775	positive regulation of dendrite morphogenesis	biological_process	biological regulation	1	175	37	20617	0.027027027	0.2707062	0.336914422
GO:0051281	positive regulation of release of sequestered calcium ion into cytosol	biological_process	biological regulation	1	175	37	20617	0.027027027	0.2707062	0.336914422
GO:0007626	locomotory behavior	biological_process	behavior	2	175	121	20617	0.016528926	0.2742561	0.340996254
GO:0001578	microtubule bundle formation	biological_process	cellular component organization or biogenesis	1	175	38	20617	0.026315789	0.2769077	0.341934949
GO:0007095	mitotic G2 DNA damage checkpoint	biological_process	biological regulation	1	175	38	20617	0.026315789	0.2769077	0.341934949
GO:0014065	phosphatidylinositol 3-kinase signaling	biological_process	biological regulation	1	175	38	20617	0.026315789	0.2769077	0.341934949
GO:0035116	embryonic hindlimb morphogenesis	biological_process	multicellular organismal process	1	175	38	20617	0.026315789	0.2769077	0.341934949
GO:0040014	regulation of multicellular organism growth	biological_process	biological regulation	1	175	38	20617	0.026315789	0.2769077	0.341934949
GO:0048013	ephrin receptor signaling pathway	biological_process	biological regulation	1	175	38	20617	0.026315789	0.2769077	0.341934949
GO:0048754	branching morphogenesis of an epithelial tube	biological_process	developmental process	1	175	38	20617	0.026315789	0.2769077	0.341934949
GO:0007189	adenylate cyclase-activating G protein-coupled receptor signaling pathway	biological_process	biological regulation	2	175	122	20617	0.016393443	0.2774	0.342208016
GO:0006953	acute-phase response	biological_process	response to stimulus	1	175	39	20617	0.025641026	0.2830567	0.347487894
GO:0035115	embryonic forelimb morphogenesis	biological_process	developmental process	1	175	39	20617	0.025641026	0.2830567	0.347487894
GO:0042177	negative regulation of protein catabolic process	biological_process	biological regulation	1	175	39	20617	0.025641026	0.2830567	0.347487894
GO:0050873	brown fat cell differentiation	biological_process	cellular process	1	175	39	20617	0.025641026	0.2830567	0.347487894
GO:0070372	regulation of ERK1 and ERK2 cascade	biological_process	biological regulation	1	175	39	20617	0.025641026	0.2830567	0.347487894
GO:0006915	apoptotic process	biological_process	cellular process	7	175	627	20617	0.011164274	0.2841497	0.348490691
GO:0009888	tissue development	biological_process	developmental process	1	175	40	20617	0.025	0.2891537	0.351889855
GO:0034614	cellular response to reactive oxygen species	biological_process	cellular process	1	175	40	20617	0.025	0.2891537	0.351889855
GO:0043113	receptor clustering	biological_process	localization	1	175	40	20617	0.025	0.2891537	0.351889855
GO:0045747	positive regulation of Notch signaling pathway	biological_process	biological regulation	1	175	40	20617	0.025	0.2891537	0.351889855
GO:0048468	cell development	biological_process	cellular process	1	175	40	20617	0.025	0.2891537	0.351889855
GO:0048873	homeostasis of number of cells within a tissue	biological_process	biological regulation	1	175	40	20617	0.025	0.2891537	0.351889855
GO:0050853	B cell receptor signaling pathway	biological_process	biological regulation	1	175	40	20617	0.025	0.2891537	0.351889855
GO:0090102	cochlea development	biological_process	developmental process	1	175	40	20617	0.025	0.2891537	0.351889855
GO:0016055	Wnt signaling pathway	biological_process	biological regulation	3	175	221	20617	0.013574661	0.2894308	0.351889855
GO:0035264	multicellular organism growth	biological_process	developmental process	2	175	127	20617	0.015748031	0.2931038	0.356012508
GO:0006811	ion transport	biological_process	localization	7	175	634	20617	0.011041009	0.2934897	0.356138463
GO:0002027	regulation of heart rate	biological_process	multicellular organismal process	1	175	41	20617	0.024390244	0.2951992	0.356498938
GO:0032689	negative regulation of interferon-gamma production	biological_process	biological regulation	1	175	41	20617	0.024390244	0.2951992	0.356498938
GO:0051924	regulation of calcium ion transport	biological_process	biological regulation	1	175	41	20617	0.024390244	0.2951992	0.356498938
GO:0060412	ventricular septum morphogenesis	biological_process	developmental process	1	175	41	20617	0.024390244	0.2951992	0.356498938
GO:0097192	extrinsic apoptotic signaling pathway in absence of ligand	biological_process	biological regulation	1	175	41	20617	0.024390244	0.2951992	0.356498938
GO:0032355	response to estradiol	biological_process	response to stimulus	2	175	129	20617	0.015503876	0.2993741	0.361195138
GO:0001569	branching involved in blood vessel morphogenesis	biological_process	developmental process	1	175	42	20617	0.023809524	0.3011936	0.361317798
GO:0001837	epithelial to mesenchymal transition	biological_process	developmental process	1	175	42	20617	0.023809524	0.3011936	0.361317798
GO:0031638	zymogen activation	biological_process	metabolic process	1	175	42	20617	0.023809524	0.3011936	0.361317798
GO:0046627	negative regulation of insulin receptor signaling pathway	biological_process	biological regulation	1	175	42	20617	0.023809524	0.3011936	0.361317798
GO:0070584	mitochondrion morphogenesis	biological_process	cellular component organization or biogenesis	1	175	42	20617	0.023809524	0.3011936	0.361317798
GO:0071310	cellular response to organic substance	biological_process	response to stimulus	1	175	42	20617	0.023809524	0.3011936	0.361317798
GO:0070588	calcium ion transmembrane transport	biological_process	localization	2	175	130	20617	0.015384615	0.3025061	0.362547672
GO:0001916	positive regulation of T cell mediated cytotoxicity	biological_process	biological regulation	1	175	43	20617	0.023255814	0.3071373	0.366705083
GO:0002218	activation of innate immune response	biological_process	biological regulation	1	175	43	20617	0.023255814	0.3071373	0.366705083
GO:0007029	endoplasmic reticulum organization	biological_process	cellular component organization or biogenesis	1	175	43	20617	0.023255814	0.3071373	0.366705083
GO:0043536	positive regulation of blood vessel endothelial cell migration	biological_process	biological regulation	1	175	43	20617	0.023255814	0.3071373	0.366705083
GO:0010507	negative regulation of autophagy	biological_process	cellular process	1	175	44	20617	0.022727273	0.3130307	0.37268372
GO:0046326	positive regulation of glucose import	biological_process	biological regulation	1	175	44	20617	0.022727273	0.3130307	0.37268372
GO:0050796	regulation of insulin secretion	biological_process	biological regulation	1	175	44	20617	0.022727273	0.3130307	0.37268372
GO:0015698	inorganic anion transport	biological_process	localization	1	175	45	20617	0.022222222	0.3188743	0.378925957
GO:0048678	response to axon injury	biological_process	response to stimulus	1	175	45	20617	0.022222222	0.3188743	0.378925957
GO:0008584	male gonad development	biological_process	developmental process	2	175	137	20617	0.01459854	0.3243533	0.383284865
GO:0014911	positive regulation of smooth muscle cell migration	biological_process	biological regulation	1	175	46	20617	0.02173913	0.3246684	0.383284865
GO:0032735	positive regulation of interleukin-12 production	biological_process	biological regulation	1	175	46	20617	0.02173913	0.3246684	0.383284865
GO:0048536	spleen development	biological_process	developmental process	1	175	46	20617	0.02173913	0.3246684	0.383284865
GO:0048662	negative regulation of smooth muscle cell proliferation	biological_process	biological regulation	1	175	46	20617	0.02173913	0.3246684	0.383284865
GO:0051898	negative regulation of protein kinase B signaling	biological_process	biological regulation	1	175	46	20617	0.02173913	0.3246684	0.383284865
GO:0090307	mitotic spindle assembly	biological_process	cellular component organization or biogenesis	1	175	46	20617	0.02173913	0.3246684	0.383284865
GO:0006813	potassium ion transport	biological_process	localization	2	175	138	20617	0.014492754	0.3274613	0.38550015
GO:0006869	lipid transport	biological_process	localization	2	175	138	20617	0.014492754	0.3274613	0.38550015
GO:0090090	negative regulation of canonical Wnt signaling pathway	biological_process	biological regulation	2	175	138	20617	0.014492754	0.3274613	0.38550015
GO:0007249	I-kappaB kinase/NF-kappaB signaling	biological_process	cellular process	1	175	47	20617	0.021276596	0.3304135	0.387169765
GO:0030217	T cell differentiation	biological_process	cellular process	1	175	47	20617	0.021276596	0.3304135	0.387169765
GO:0045786	negative regulation of cell cycle	biological_process	biological regulation	1	175	47	20617	0.021276596	0.3304135	0.387169765
GO:0120163	negative regulation of cold-induced thermogenesis	biological_process	biological regulation	1	175	47	20617	0.021276596	0.3304135	0.387169765
GO:2001237	negative regulation of extrinsic apoptotic signaling pathway	biological_process	biological regulation	1	175	47	20617	0.021276596	0.3304135	0.387169765
GO:0008543	fibroblast growth factor receptor signaling pathway	biological_process	biological regulation	1	175	48	20617	0.020833333	0.33611	0.393114754
GO:0050776	regulation of immune response	biological_process	biological regulation	1	175	48	20617	0.020833333	0.33611	0.393114754
GO:0010811	positive regulation of cell-substrate adhesion	biological_process	biological adhesion	1	175	49	20617	0.020408163	0.3417584	0.398244784
GO:0030163	protein catabolic process	biological_process	metabolic process	1	175	49	20617	0.020408163	0.3417584	0.398244784
GO:0043124	negative regulation of I-kappaB kinase/NF-kappaB signaling	biological_process	biological regulation	1	175	49	20617	0.020408163	0.3417584	0.398244784
GO:0050918	positive chemotaxis	biological_process	locomotion	1	175	49	20617	0.020408163	0.3417584	0.398244784
GO:0043407	negative regulation of MAP kinase activity	biological_process	biological regulation	1	175	50	20617	0.02	0.3473589	0.403652792
GO:0045071	negative regulation of viral genome replication	biological_process	biological regulation	1	175	50	20617	0.02	0.3473589	0.403652792
GO:0060173	limb development	biological_process	developmental process	1	175	50	20617	0.02	0.3473589	0.403652792
GO:0006897	endocytosis	biological_process	localization	3	175	248	20617	0.012096774	0.3520099	0.408499193
GO:0006979	response to oxidative stress	biological_process	response to stimulus	2	175	146	20617	0.01369863	0.3521768	0.408499193
GO:0001657	ureteric bud development	biological_process	developmental process	1	175	51	20617	0.019607843	0.3529121	0.408976189
GO:0018108	peptidyl-tyrosine phosphorylation	biological_process	cellular process	2	175	147	20617	0.013605442	0.3552455	0.411302588
GO:0043123	positive regulation of I-kappaB kinase/NF-kappaB signaling	biological_process	response to stimulus	2	175	148	20617	0.013513514	0.358309	0.412704283
GO:0007599	hemostasis	biological_process	biological regulation	1	175	52	20617	0.019230769	0.3584183	0.412704283
GO:0032715	negative regulation of interleukin-6 production	biological_process	biological regulation	1	175	52	20617	0.019230769	0.3584183	0.412704283
GO:0046854	phosphatidylinositol phosphorylation	biological_process	cellular process	1	175	52	20617	0.019230769	0.3584183	0.412704283
GO:0048813	dendrite morphogenesis	biological_process	cellular component organization or biogenesis	1	175	52	20617	0.019230769	0.3584183	0.412704283
GO:0098586	cellular response to virus	biological_process	multi-organism process	1	175	52	20617	0.019230769	0.3584183	0.412704283
GO:0002062	chondrocyte differentiation	biological_process	cellular process	1	175	53	20617	0.018867925	0.3638779	0.41708802
GO:0009953	dorsal/ventral pattern formation	biological_process	multicellular organismal process	1	175	53	20617	0.018867925	0.3638779	0.41708802
GO:0034605	cellular response to heat	biological_process	cellular process	1	175	53	20617	0.018867925	0.3638779	0.41708802
GO:0042572	retinol metabolic process	biological_process	biological regulation	1	175	53	20617	0.018867925	0.3638779	0.41708802
GO:0048705	skeletal system morphogenesis	biological_process	multicellular organismal process	1	175	53	20617	0.018867925	0.3638779	0.41708802
GO:0001890	placenta development	biological_process	developmental process	1	175	54	20617	0.018518519	0.3692913	0.422908912
GO:0001942	hair follicle development	biological_process	multicellular organismal process	1	175	55	20617	0.018181818	0.3746589	0.427504097
GO:0045597	positive regulation of cell differentiation	biological_process	biological regulation	1	175	55	20617	0.018181818	0.3746589	0.427504097
GO:0045599	negative regulation of fat cell differentiation	biological_process	biological regulation	1	175	55	20617	0.018181818	0.3746589	0.427504097
GO:0071466	cellular response to xenobiotic stimulus	biological_process	cellular process	1	175	55	20617	0.018181818	0.3746589	0.427504097
GO:0007266	Rho protein signal transduction	biological_process	biological regulation	1	175	56	20617	0.017857143	0.3799811	0.432404101
GO:0030514	negative regulation of BMP signaling pathway	biological_process	metabolic process	1	175	56	20617	0.017857143	0.3799811	0.432404101
GO:1903078	positive regulation of protein localization to plasma membrane	biological_process	biological regulation	1	175	56	20617	0.017857143	0.3799811	0.432404101
GO:0001937	negative regulation of endothelial cell proliferation	biological_process	biological regulation	1	175	57	20617	0.01754386	0.3852583	0.437620139
GO:0030968	endoplasmic reticulum unfolded protein response	biological_process	biological regulation	1	175	57	20617	0.01754386	0.3852583	0.437620139
GO:0030335	positive regulation of cell migration	biological_process	biological regulation	3	175	264	20617	0.011363636	0.3888965	0.44135556
GO:0003151	outflow tract morphogenesis	biological_process	multicellular organismal process	1	175	58	20617	0.017241379	0.3904907	0.442369177
GO:0043507	positive regulation of JUN kinase activity	biological_process	biological regulation	1	175	58	20617	0.017241379	0.3904907	0.442369177
GO:0008360	regulation of cell shape	biological_process	developmental process	2	175	160	20617	0.0125	0.394628	0.446243764
GO:0014070	response to organic cyclic compound	biological_process	response to stimulus	2	175	160	20617	0.0125	0.394628	0.446243764
GO:0034644	cellular response to UV	biological_process	cellular process	1	175	59	20617	0.016949153	0.3956789	0.446243764
GO:0035458	cellular response to interferon-beta	biological_process	cellular process	1	175	59	20617	0.016949153	0.3956789	0.446243764
GO:0098656	anion transmembrane transport	biological_process	localization	1	175	59	20617	0.016949153	0.3956789	0.446243764
GO:0007389	pattern specification process	biological_process	developmental process	1	175	60	20617	0.016666667	0.4008232	0.451238964
GO:0097190	apoptotic signaling pathway	biological_process	biological regulation	1	175	60	20617	0.016666667	0.4008232	0.451238964
GO:0031648	protein destabilization	biological_process	biological regulation	1	175	61	20617	0.016393443	0.405924	0.456167487
GO:0050714	positive regulation of protein secretion	biological_process	biological regulation	1	175	61	20617	0.016393443	0.405924	0.456167487
GO:0031047	gene silencing by RNA	biological_process	biological regulation	1	175	62	20617	0.016129032	0.4109815	0.461440083
GO:0010942	positive regulation of cell death	biological_process	biological regulation	1	175	63	20617	0.015873016	0.4159963	0.465827268
GO:0048856	anatomical structure development	biological_process	developmental process	1	175	63	20617	0.015873016	0.4159963	0.465827268
GO:0050885	neuromuscular process controlling balance	biological_process	multicellular organismal process	1	175	63	20617	0.015873016	0.4159963	0.465827268
GO:0043065	positive regulation of apoptotic process	biological_process	biological regulation	4	175	390	20617	0.01025641	0.42288	0.473115745
GO:0042593	glucose homeostasis	biological_process	biological regulation	2	175	170	20617	0.011764706	0.4241729	0.474141895
GO:0007155	cell adhesion	biological_process	biological adhesion	6	175	616	20617	0.00974026	0.4248464	0.474474475
GO:0030326	embryonic limb morphogenesis	biological_process	developmental process	1	175	65	20617	0.015384615	0.4258988	0.475229253
GO:0071902	positive regulation of protein serine/threonine kinase activity	biological_process	biological regulation	1	175	66	20617	0.015151515	0.4307872	0.480259228
GO:1902476	chloride transmembrane transport	biological_process	localization	1	175	67	20617	0.014925373	0.4356343	0.485234322
GO:0045785	positive regulation of cell adhesion	biological_process	biological adhesion	1	175	68	20617	0.014705882	0.4404404	0.490155013
GO:0007517	muscle organ development	biological_process	developmental process	1	175	69	20617	0.014492754	0.4452057	0.493283225
GO:0042733	embryonic digit morphogenesis	biological_process	developmental process	1	175	69	20617	0.014492754	0.4452057	0.493283225
GO:0070830	bicellular tight junction assembly	biological_process	cellular component organization or biogenesis	1	175	69	20617	0.014492754	0.4452057	0.493283225
GO:0071560	cellular response to transforming growth factor beta stimulus	biological_process	cellular process	1	175	69	20617	0.014492754	0.4452057	0.493283225
GO:1901224	positive regulation of NIK/NF-kappaB signaling	biological_process	biological regulation	1	175	69	20617	0.014492754	0.4452057	0.493283225
GO:0007519	skeletal muscle tissue development	biological_process	developmental process	1	175	70	20617	0.014285714	0.4499307	0.497416968
GO:0060395	SMAD protein signal transduction	biological_process	biological regulation	1	175	70	20617	0.014285714	0.4499307	0.497416968
GO:0010976	positive regulation of neuron projection development	biological_process	biological regulation	2	175	179	20617	0.011173184	0.450119	0.497416968
GO:0042752	regulation of circadian rhythm	biological_process	biological regulation	1	175	71	20617	0.014084507	0.4546157	0.501946643
GO:0009725	response to hormone	biological_process	response to stimulus	1	175	72	20617	0.013888889	0.4592609	0.506632217
GO:0006749	glutathione metabolic process	biological_process	cellular process	1	175	73	20617	0.01369863	0.4638669	0.509486534
GO:0007050	cell cycle arrest	biological_process	biological regulation	1	175	73	20617	0.01369863	0.4638669	0.509486534
GO:0018107	peptidyl-threonine phosphorylation	biological_process	cellular process	1	175	73	20617	0.01369863	0.4638669	0.509486534
GO:0048666	neuron development	biological_process	cellular process	1	175	73	20617	0.01369863	0.4638669	0.509486534
GO:0050808	synapse organization	biological_process	cellular component organization or biogenesis	1	175	73	20617	0.01369863	0.4638669	0.509486534
GO:0042102	positive regulation of T cell proliferation	biological_process	biological adhesion	1	175	74	20617	0.013513514	0.4684338	0.512717654
GO:0042147	retrograde transport, endosome to Golgi	biological_process	localization	1	175	74	20617	0.013513514	0.4684338	0.512717654
GO:0043627	response to estrogen	biological_process	response to stimulus	1	175	74	20617	0.013513514	0.4684338	0.512717654
GO:0071363	cellular response to growth factor stimulus	biological_process	cellular process	1	175	74	20617	0.013513514	0.4684338	0.512717654
GO:0022008	neurogenesis	biological_process	cellular process	1	175	75	20617	0.013333333	0.4729621	0.516777637
GO:0032508	DNA duplex unwinding	biological_process	cellular component organization or biogenesis	1	175	75	20617	0.013333333	0.4729621	0.516777637
GO:0019827	stem cell population maintenance	biological_process	multicellular organismal process	1	175	76	20617	0.013157895	0.477452	0.521232201
GO:0071333	cellular response to glucose stimulus	biological_process	biological regulation	1	175	77	20617	0.012987013	0.4819039	0.525637616
GO:2000300	regulation of synaptic vesicle exocytosis	biological_process	biological regulation	1	175	78	20617	0.012820513	0.486318	0.529994228
GO:0000724	double-strand break repair via homologous recombination	biological_process	cellular process	1	175	79	20617	0.012658228	0.4906948	0.532923268
GO:0001568	blood vessel development	biological_process	developmental process	1	175	79	20617	0.012658228	0.4906948	0.532923268
GO:0001932	regulation of protein phosphorylation	biological_process	biological regulation	1	175	79	20617	0.012658228	0.4906948	0.532923268
GO:0016485	protein processing	biological_process	metabolic process	1	175	79	20617	0.012658228	0.4906948	0.532923268
GO:0030433	ubiquitin-dependent ERAD pathway	biological_process	cellular process	1	175	80	20617	0.0125	0.4950345	0.536251965
GO:0050680	negative regulation of epithelial cell proliferation	biological_process	biological regulation	1	175	80	20617	0.0125	0.4950345	0.536251965
GO:0071260	cellular response to mechanical stimulus	biological_process	cellular process	1	175	80	20617	0.0125	0.4950345	0.536251965
GO:0032436	positive regulation of proteasomal ubiquitin-dependent protein catabolic process	biological_process	metabolic process	1	175	81	20617	0.012345679	0.4993374	0.539986117
GO:0045165	cell fate commitment	biological_process	developmental process	1	175	81	20617	0.012345679	0.4993374	0.539986117
GO:0040008	regulation of growth	biological_process	biological regulation	1	175	82	20617	0.012195122	0.5036039	0.543668197
GO:0051384	response to glucocorticoid	biological_process	response to stimulus	1	175	82	20617	0.012195122	0.5036039	0.543668197
GO:0030154	cell differentiation	biological_process	developmental process	9	175	1024	20617	0.008789063	0.5058846	0.54566356
GO:0006821	chloride transport	biological_process	localization	1	175	83	20617	0.012048193	0.5078342	0.546068797
GO:0007611	learning or memory	biological_process	multicellular organismal process	1	175	83	20617	0.012048193	0.5078342	0.546068797
GO:0009749	response to glucose	biological_process	response to stimulus	1	175	83	20617	0.012048193	0.5078342	0.546068797
GO:0030030	cell projection organization	biological_process	cellular component organization or biogenesis	2	175	200	20617	0.01	0.5079911	0.546068797
GO:0043525	positive regulation of neuron apoptotic process	biological_process	biological regulation	1	175	84	20617	0.011904762	0.5120286	0.549472868
GO:0060348	bone development	biological_process	developmental process	1	175	84	20617	0.011904762	0.5120286	0.549472868
GO:0042981	regulation of apoptotic process	biological_process	biological regulation	2	175	204	20617	0.009803922	0.5185612	0.556010395
GO:0034976	response to endoplasmic reticulum stress	biological_process	response to stimulus	1	175	86	20617	0.011627907	0.5203112	0.557413187
GO:0019731	antibacterial humoral response	biological_process	immune system process	1	175	87	20617	0.011494253	0.5243999	0.560366362
GO:0021987	cerebral cortex development	biological_process	developmental process	1	175	87	20617	0.011494253	0.5243999	0.560366362
GO:0071407	cellular response to organic cyclic compound	biological_process	cellular process	1	175	87	20617	0.011494253	0.5243999	0.560366362
GO:0043010	camera-type eye development	biological_process	developmental process	1	175	88	20617	0.011363636	0.528454	0.564220768
GO:0043087	regulation of GTPase activity	biological_process	biological regulation	1	175	89	20617	0.011235955	0.5324737	0.568031961
GO:0001649	osteoblast differentiation	biological_process	cellular process	1	175	90	20617	0.011111111	0.5364593	0.571427636
GO:0055085	transmembrane transport	biological_process	localization	5	175	572	20617	0.008741259	0.5365624	0.571427636
GO:0000187	activation of MAPK activity	biological_process	biological regulation	1	175	91	20617	0.010989011	0.5404112	0.574556811
GO:0030307	positive regulation of cell growth	biological_process	biological regulation	1	175	91	20617	0.010989011	0.5404112	0.574556811
GO:0001666	response to hypoxia	biological_process	response to stimulus	2	175	215	20617	0.009302326	0.5468452	0.580907948
GO:0043434	response to peptide hormone	biological_process	response to stimulus	1	175	93	20617	0.010752688	0.5482147	0.581872962
GO:0016567	protein ubiquitination	biological_process	metabolic process	5	175	581	20617	0.008605852	0.5504913	0.583798337
GO:0060271	cilium assembly	biological_process	cellular process	2	175	217	20617	0.00921659	0.5518624	0.584486936
GO:0032092	positive regulation of protein binding	biological_process	biological regulation	1	175	94	20617	0.010638298	0.5520669	0.584486936
GO:0010467	gene expression	biological_process	metabolic process	1	175	95	20617	0.010526316	0.5558864	0.587544922
GO:0034613	cellular protein localization	biological_process	localization	1	175	95	20617	0.010526316	0.5558864	0.587544922
GO:0050804	modulation of chemical synaptic transmission	biological_process	biological regulation	1	175	97	20617	0.010309278	0.5634286	0.595018321
GO:0030900	forebrain development	biological_process	developmental process	1	175	98	20617	0.010204082	0.5671518	0.597450394
GO:0035725	sodium ion transmembrane transport	biological_process	localization	1	175	98	20617	0.010204082	0.5671518	0.597450394
GO:0120162	positive regulation of cold-induced thermogenesis	biological_process	metabolic process	1	175	98	20617	0.010204082	0.5671518	0.597450394
GO:0007059	chromosome segregation	biological_process	cellular process	1	175	100	20617	0.01	0.5745037	0.6046903
GO:0009636	response to toxic substance	biological_process	response to stimulus	1	175	101	20617	0.00990099	0.578133	0.608003205
GO:0001843	neural tube closure	biological_process	developmental process	1	175	102	20617	0.009803922	0.5817315	0.611278229
GO:0006606	protein import into nucleus	biological_process	localization	1	175	105	20617	0.00952381	0.5923449	0.621912865
GO:0007264	small GTPase mediated signal transduction	biological_process	cellular process	1	175	107	20617	0.009345794	0.5992713	0.628661996
GO:0030317	flagellated sperm motility	biological_process	localization	1	175	111	20617	0.009009009	0.6127749	0.641228793
GO:0050728	negative regulation of inflammatory response	biological_process	regulation of biological process	1	175	111	20617	0.009009009	0.6127749	0.641228793
GO:0090263	positive regulation of canonical Wnt signaling pathway	biological_process	biological regulation	1	175	111	20617	0.009009009	0.6127749	0.641228793
GO:0045666	positive regulation of neuron differentiation	biological_process	cellular process	1	175	112	20617	0.008928571	0.6160796	0.644152821
GO:0045893	positive regulation of transcription, DNA-templated	biological_process	biological regulation	6	175	751	20617	0.007989348	0.617158	0.644746189
GO:0001501	skeletal system development	biological_process	developmental process	1	175	116	20617	0.00862069	0.6290199	0.65605216
GO:0042391	regulation of membrane potential	biological_process	biological regulation	1	175	116	20617	0.00862069	0.6290199	0.65605216
GO:0006366	transcription by RNA polymerase II	biological_process	cellular process	1	175	120	20617	0.008333333	0.6415266	0.667992219
GO:0007219	Notch signaling pathway	biological_process	biological regulation	1	175	120	20617	0.008333333	0.6415266	0.667992219
GO:0043547	positive regulation of GTPase activity	biological_process	biological regulation	2	175	259	20617	0.007722008	0.6481342	0.674316043
GO:0051260	protein homooligomerization	biological_process	cellular component organization or biogenesis	1	175	123	20617	0.008130081	0.6506306	0.676355698
GO:0007049	cell cycle	biological_process	cellular process	5	175	652	20617	0.007668712	0.6526095	0.677854477
GO:0030324	lung development	biological_process	developmental process	1	175	128	20617	0.0078125	0.6652959	0.690463344
GO:0051301	cell division	biological_process	cellular process	3	175	402	20617	0.007462687	0.666431	0.691073067
GO:0000278	mitotic cell cycle	biological_process	cellular process	1	175	129	20617	0.007751938	0.6681547	0.692291651
GO:0006814	sodium ion transport	biological_process	localization	1	175	130	20617	0.007692308	0.6709892	0.693520369
GO:0071356	cellular response to tumor necrosis factor	biological_process	cellular process	1	175	130	20617	0.007692308	0.6709892	0.693520369
GO:1990830	cellular response to leukemia inhibitory factor	biological_process	cellular process	1	175	130	20617	0.007692308	0.6709892	0.693520369
GO:0051091	positive regulation of DNA-binding transcription factor activity	biological_process	biological regulation	1	175	132	20617	0.007575758	0.6765861	0.698732945
GO:0051726	regulation of cell cycle	biological_process	biological regulation	2	175	279	20617	0.007168459	0.6879217	0.709858696
GO:0010468	regulation of gene expression	biological_process	metabolic process	3	175	418	20617	0.007177033	0.6920071	0.713490981
GO:0007420	brain development	biological_process	multicellular organismal process	2	175	282	20617	0.007092199	0.6935624	0.714510815
GO:0045471	response to ethanol	biological_process	response to stimulus	1	175	140	20617	0.007142857	0.6980429	0.718540081
GO:0034765	regulation of ion transmembrane transport	biological_process	biological regulation	1	175	145	20617	0.006896552	0.7107284	0.731001826
GO:0001764	neuron migration	biological_process	developmental process	1	175	147	20617	0.006802721	0.7156529	0.735467394
GO:0006417	regulation of translation	biological_process	biological regulation	1	175	149	20617	0.006711409	0.7204941	0.739840158
GO:0006364	rRNA processing	biological_process	cellular component organization or biogenesis	1	175	152	20617	0.006578947	0.7276025	0.746531996
GO:0006816	calcium ion transport	biological_process	localization	1	175	153	20617	0.006535948	0.7299319	0.748313613
GO:0045766	positive regulation of angiogenesis	biological_process	biological regulation	1	175	155	20617	0.006451613	0.7345313	0.752417614
GO:0050830	defense response to Gram-positive bacterium	biological_process	multi-organism process	1	175	156	20617	0.006410256	0.7368017	0.75413118
GO:0048511	rhythmic process	biological_process	rhythmic process	1	175	158	20617	0.006329114	0.7412847	0.758104774
GO:0007601	visual perception	biological_process	multicellular organismal process	1	175	161	20617	0.00621118	0.7478673	0.764217435
GO:0072659	protein localization to plasma membrane	biological_process	localization	1	175	162	20617	0.00617284	0.7500243	0.76580151
GO:0007399	nervous system development	biological_process	developmental process	3	175	462	20617	0.006493506	0.7547219	0.76997497
GO:0006357	regulation of transcription by RNA polymerase II	biological_process	biological regulation	11	175	1550	20617	0.007096774	0.7728373	0.787819606
GO:0000209	protein polyubiquitination	biological_process	metabolic process	1	175	174	20617	0.005747126	0.7745204	0.788898099
GO:0007165	signal transduction	biological_process	biological regulation	21	175	2832	20617	0.007415254	0.7793777	0.793205369
GO:0031175	neuron projection development	biological_process	cellular component organization or biogenesis	1	175	178	20617	0.005617978	0.7821431	0.795378398
GO:0016311	dephosphorylation	biological_process	cellular process	1	175	180	20617	0.005555556	0.7858579	0.798512617
GO:0006914	autophagy	biological_process	cellular process	1	175	183	20617	0.005464481	0.7913122	0.803407881
GO:0006355	regulation of transcription, DNA-templated	biological_process	biological regulation	10	175	1450	20617	0.006896552	0.7942963	0.805789333
GO:0007411	axon guidance	biological_process	cellular component organization or biogenesis	1	175	189	20617	0.005291005	0.8018099	0.812758308
GO:0043524	negative regulation of neuron apoptotic process	biological_process	biological regulation	1	175	190	20617	0.005263158	0.8035077	0.813825616
GO:0007283	spermatogenesis	biological_process	multi-organism process	3	175	512	20617	0.005859375	0.8131462	0.822927429
GO:0034220	ion transmembrane transport	biological_process	localization	1	175	211	20617	0.004739336	0.8360026	0.845380834
GO:0007275	multicellular organism development	biological_process	developmental process	7	175	1127	20617	0.00621118	0.8485718	0.857404012
GO:0006511	ubiquitin-dependent protein catabolic process	biological_process	metabolic process	1	175	258	20617	0.003875969	0.8906465	0.899196706
GO:0016192	vesicle-mediated transport	biological_process	localization	1	175	266	20617	0.003759398	0.8979451	0.9058407
GO:0006886	intracellular protein transport	biological_process	localization	1	175	304	20617	0.003289474	0.9265186	0.933918908
GO:0000122	negative regulation of transcription by RNA polymerase II	biological_process	biological regulation	5	175	1004	20617	0.00498008	0.9322562	0.93885232
GO:0006974	cellular response to DNA damage stimulus	biological_process	cellular process	2	175	510	20617	0.003921569	0.9329008	0.93885232
GO:0007186	G protein-coupled receptor signaling pathway	biological_process	cellular process	12	175	2033	20617	0.005902607	0.9349739	0.940188894
GO:0006281	DNA repair	biological_process	cellular process	1	175	379	20617	0.002638522	0.9616442	0.966238042
GO:0015031	protein transport	biological_process	localization	2	175	651	20617	0.003072197	0.9759752	0.979857361
GO:0050790	regulation of catalytic activity	biological_process	biological regulation	1	175	497	20617	0.002012072	0.9862763	0.989412314
GO:0007608	sensory perception of smell	biological_process	multicellular organismal process	4	175	1145	20617	0.00349345	0.9892221	0.991579261
GO:0045892	negative regulation of transcription, DNA-templated	biological_process	biological regulation	1	175	700	20617	0.001428571	0.9976912	0.999274837
GO:0050911	detection of chemical stimulus involved in sensory perception of smell	biological_process	multicellular organismal process	2	175	1122	20617	0.001782531	0.9994025	0.9998467
GO:0050896	response to stimulus	biological_process	response to stimulus	2	175	1287	20617	0.001554002	0.9998467	0.9998467
