# Supplementary material for: Beta-1,4-galactosyltransferase-3 deficiency suppresses the growth of immunogenic tumors in mice
Source: Front Immunol. 2023 Oct 9;14:1272537. doi: 10.3389/fimmu.2023.1272537 (PMC10600447; doi:10.3389/fimmu.2023.1272537)
Supplement: Supplementary file 8 [file Table_7.xls]

Supplementary Table 7. Gene set enrichment analysis results from Wikipaths database.
NAME	GS DETAILS	M2: CP: Canonical pathways (WikiPathways) Desc	Size (after restricting to dataset)	Original size	ES	NES	NOM p-val	FDR q-val	RANK AT MAX	LEADING EDGE
WP_GPCRS_CLASS_A_RHODOPSINLIKE	Figure	GPCRs, class A rhodopsin-like	118	223	0.32268956	1.6649758	0.003780718	0.6802562	5378	tags=53%, list=33%, signal=80%
WP_EICOSANOID_SYNTHESIS	Figure	Eicosanoid synthesis	15	18	0.4791709	1.5194635	0.048076924	1	2656	tags=40%, list=16%, signal=48%
WP_DOPAMINERGIC_NEUROGENESIS	Figure	Dopaminergic neurogenesis	21	30	0.43456313	1.4925342	0.045714285	0.851744	5028	tags=67%, list=31%, signal=97%
WP_WHITE_FAT_CELL_DIFFERENTIATION	Figure	White fat cell differentiation	29	32	0.38789958	1.4460831	0.048828125	0.8560574	4132	tags=38%, list=26%, signal=51%
WP_HEDGEHOG_SIGNALING_PATHWAY	Figure	Hedgehog signaling pathway	21	22	0.4227967	1.4429532	0.06864564	0.6972088	5101	tags=57%, list=32%, signal=83%
WP_PROSTAGLANDIN_SYNTHESIS_AND_REGULATION	Figure	Prostaglandin synthesis and regulation	25	30	0.39901218	1.41383	0.08348794	0.7147802	3785	tags=44%, list=23%, signal=57%
WP_OXIDATIVE_DAMAGE_RESPONSE	Figure	Oxidative damage response	37	40	0.3389153	1.3777032	0.09416196	0.7657606	2150	tags=24%, list=13%, signal=28%
WP_GPCRS_NONODORANT	Figure	GPCRs, non-odorant	174	265	0.23934717	1.3337116	0.040780142	0.8693466	5490	tags=47%, list=34%, signal=71%
WP_INTEGRINMEDIATED_CELL_ADHESION	Figure	Integrin-mediated cell adhesion	93	100	0.25441152	1.2795445	0.080078125	1	1830	tags=22%, list=11%, signal=24%
WP_SELENIUM_METABOLISM_SELENOPROTEINS	Figure	Selenium metabolism / selenoproteins	42	47	0.29672137	1.227777	0.18574108	1	2461	tags=29%, list=15%, signal=34%
WP_SELENIUM_MICRONUTRIENT_NETWORK	Figure	Selenium micronutrient network	18	20	0.370306	1.2213179	0.20075758	1	1093	tags=22%, list=7%, signal=24%
WP_GDNFRET_SIGNALING_AXIS	Figure	GDNF/RET signaling axis	19	22	0.3645222	1.20244	0.2177264	1	4796	tags=58%, list=30%, signal=82%
WP_GPCRS_ODORANT	Figure	GPCRs, odorant	87	186	0.24235582	1.1969441	0.17714286	1	5114	tags=47%, list=32%, signal=69%
WP_NUCLEAR_RECEPTORS_IN_LIPID_METABOLISM_AND_TOXICITY	Figure	Nuclear receptors in lipid metabolism and toxicity	21	30	0.34933114	1.192291	0.22965641	1	5645	tags=57%, list=35%, signal=88%
WP_SIDS_SUSCEPTIBILITY_PATHWAYS	Figure	SIDS susceptibility pathways	48	59	0.27916798	1.1857798	0.208413	0.9996028	3730	tags=38%, list=23%, signal=49%
WP_MECHANISMS_ASSOCIATED_WITH_PLURIPOTENCY	Figure	Mechanisms associated with pluripotency	267	289	0.20116566	1.1800351	0.10795455	0.96273243	2748	tags=21%, list=17%, signal=25%
WP_ONECARBON_METABOLISM	Figure	One-carbon metabolism	29	29	0.3040902	1.1475126	0.28737864	1	4969	tags=41%, list=31%, signal=60%
WP_GPCRS_PEPTIDE	Figure	GPCRs, peptide	42	70	0.27663788	1.1471915	0.24409449	0.9977245	4994	tags=52%, list=31%, signal=76%
WP_MITOCHONDRIAL_GENE_EXPRESSION	Figure	Mitochondrial gene expression	19	19	0.34723595	1.1402678	0.2767857	0.97600025	2001	tags=21%, list=12%, signal=24%
WP_ADIPOGENESIS_GENES	Figure	Adipogenesis genes	107	132	0.22381474	1.1389942	0.22960152	0.9332421	2762	tags=22%, list=17%, signal=27%
WP_GPCRS_CLASS_B_SECRETINLIKE	Figure	GPCRs, class B secretin-like	17	22	0.34637415	1.1156956	0.31462926	0.9861078	5293	tags=53%, list=33%, signal=79%
WP_MAPK_CASCADE	Figure	Mapk cascade	28	28	0.29724	1.1096768	0.3045977	0.9677129	2157	tags=21%, list=13%, signal=25%
WP_EICOSANOID_METABOLISM_VIA_LIPOXYGENASES_LOX	Figure	Eicosanoid metabolism via lipoxygenases (LOX)	24	32	0.30360118	1.1019839	0.31578946	0.9557907	1605	tags=21%, list=10%, signal=23%
WP_HEART_DEVELOPMENT	Figure	Heart development	34	44	0.28274906	1.1019756	0.3227612	0.91601515	6729	tags=68%, list=42%, signal=116%
WP_IL7_SIGNALING_PATHWAY	Figure	IL-7 signaling pathway	42	43	0.26042223	1.0945491	0.3148148	0.90933555	5860	tags=45%, list=36%, signal=71%
WP_BURN_WOUND_HEALING	Figure	Burn wound healing	19	21	0.32680526	1.093709	0.36074767	0.87762547	2824	tags=37%, list=18%, signal=45%
WP_FIBRIN_COMPLEMENT_RECEPTOR_3_SIGNALING_PATHWAY	Figure	Fibrin complement receptor 3 signaling pathway	38	44	0.2704594	1.084998	0.32391715	0.8782382	2726	tags=26%, list=17%, signal=32%
WP_FOCAL_ADHESION	Figure	Focal adhesion	159	185	0.1996342	1.0819564	0.2800752	0.8585654	4582	tags=35%, list=28%, signal=49%
WP_ALZHEIMERS_DISEASE	Figure	Alzheimer's disease	68	74	0.2315017	1.0771005	0.33011582	0.8455423	3695	tags=28%, list=23%, signal=36%
WP_NOTCH_SIGNALING_PATHWAY	Figure	Notch signaling pathway	45	46	0.25070572	1.0653415	0.35440612	0.8556254	4261	tags=36%, list=26%, signal=48%
WP_EICOSANOID_METABOLISM_VIA_CYCLOOXYGENASES_COX	Figure	Eicosanoid metabolism via cyclooxygenases (COX)	24	30	0.2928446	1.0559424	0.3664825	0.8613989	2656	tags=25%, list=16%, signal=30%
WP_OVARIAN_INFERTILITY	Figure	Ovarian infertility	23	30	0.29431117	1.0382589	0.39648438	0.89521545	2075	tags=26%, list=13%, signal=30%
WP_NEURAL_CREST_DIFFERENTIATION	Figure	Neural crest differentiation	76	99	0.21976188	1.0377551	0.3783784	0.86968017	2786	tags=24%, list=17%, signal=28%
WP_ESC_PLURIPOTENCY_PATHWAYS	Figure	ESC pluripotency pathways	90	116	0.2102752	1.0317423	0.39359698	0.86614347	5029	tags=42%, list=31%, signal=61%
WP_TYROBP_CAUSAL_NETWORK_IN_MICROGLIA	Figure	Tyrobp causal network in microglia	56	58	0.23384601	1.020665	0.40571427	0.8766332	2629	tags=21%, list=16%, signal=26%
WP_G_PROTEIN_SIGNALING_PATHWAYS	Figure	G protein signaling pathways	80	89	0.21149854	1.0195383	0.44353184	0.8557447	2373	tags=20%, list=15%, signal=23%
WP_CHEMOKINE_SIGNALING_PATHWAY	Figure	Chemokine signaling pathway	155	174	0.18843496	1.015971	0.44990548	0.8440754	2630	tags=21%, list=16%, signal=24%
WP_TGFBETA_SIGNALING_PATHWAY	Figure	TGF-beta signaling pathway	49	52	0.23453115	1.0119282	0.44382024	0.8337768	2303	tags=24%, list=14%, signal=28%
WP_EGFR1_SIGNALING_PATHWAY	Figure	EGFR1 signaling pathway	162	175	0.18588483	1.0097979	0.41776937	0.81866145	4353	tags=31%, list=27%, signal=43%
WP_MICRORNAS_IN_CARDIOMYOCYTE_HYPERTROPHY	Figure	MicroRNAs in cardiomyocyte hypertrophy	75	83	0.21123588	1.0070328	0.43888888	0.8064463	3864	tags=32%, list=24%, signal=42%
WP_DYSREGULATED_MIRNA_TARGETING_IN_INSULINPI3KAKT_SIGNALING	Figure	Dysregulated miRNA targeting in insulin/PI3K-AKT signaling	24	26	0.27384132	0.9688055	0.49209487	0.9026835	2630	tags=29%, list=16%, signal=35%
WP_MONOAMINE_GPCRS	Figure	Monoamine GPCRs	23	32	0.27295095	0.95178163	0.5083488	0.9329067	2921	tags=30%, list=18%, signal=37%
WP_MRNA_PROCESSING	Figure	mRNA processing	427	449	0.15303147	0.9506888	0.62666667	0.9146705	2724	tags=19%, list=17%, signal=22%
WP_ENDOCHONDRAL_OSSIFICATION	Figure	Endochondral ossification	48	61	0.22469585	0.94559294	0.5514706	0.9081976	2758	tags=25%, list=17%, signal=30%
WP_GLUTATHIONE_AND_ONECARBON_METABOLISM	Figure	Glutathione and one-carbon metabolism	29	31	0.24944133	0.9442976	0.5469062	0.8915014	698	tags=14%, list=4%, signal=14%
WP_NUCLEAR_RECEPTORS	Figure	Nuclear Receptors	33	38	0.23713289	0.9380655	0.5637343	0.8898817	5431	tags=45%, list=34%, signal=68%
WP_ESTROGEN_SIGNALING	Figure	Estrogen signaling	73	75	0.19719784	0.92755985	0.59582543	0.89985335	2630	tags=21%, list=16%, signal=24%
WP_FOCAL_ADHESION_PI3KAKTMTOR_SIGNALING_PATHWAY	Figure	Focal adhesion: PI3K-Akt-mTOR signaling pathway	249	317	0.15614732	0.92055523	0.6804734	0.9006356	5505	tags=39%, list=34%, signal=58%
WP_SPLICING_FACTOR_NOVA_REGULATED_SYNAPTIC_PROTEINS	Figure	Splicing factor NOVA regulated synaptic proteins	36	42	0.23115599	0.9156592	0.59491193	0.8951116	906	tags=14%, list=6%, signal=15%
WP_CALCIUM_REGULATION_IN_CARDIAC_CELLS	Figure	Calcium regulation in cardiac cells	121	144	0.17325322	0.91242087	0.6614173	0.8849057	5656	tags=39%, list=35%, signal=59%
WP_LUNG_FIBROSIS	Figure	Lung fibrosis	50	60	0.2090065	0.9048176	0.62741315	0.8884617	3606	tags=28%, list=22%, signal=36%
WP_TOLLLIKE_RECEPTOR_SIGNALING	Figure	Toll-like receptor signaling	32	32	0.2363924	0.8951543	0.6280374	0.8952588	1004	tags=9%, list=6%, signal=10%
WP_IL2_SIGNALING_PATHWAY	Figure	IL-2 signaling pathway	75	76	0.18741806	0.88856196	0.6557692	0.89498967	2630	tags=21%, list=16%, signal=25%
WP_KIT_RECEPTOR_SIGNALING_PATHWAY	Figure	Kit receptor signaling pathway	60	67	0.19571018	0.8881225	0.6698113	0.8794275	4158	tags=32%, list=26%, signal=43%
WP_EXERCISEINDUCED_CIRCADIAN_REGULATION	Figure	Exercise-induced circadian regulation	45	49	0.20789543	0.8821448	0.6440678	0.87762976	2563	tags=22%, list=16%, signal=26%
WP_GPCRS_OTHER	Figure	GPCRs, other	58	151	0.1963362	0.8819288	0.6830601	0.8624904	5835	tags=53%, list=36%, signal=83%
WP_INSULIN_SIGNALING	Figure	Insulin signaling	149	158	0.16030748	0.852593	0.7839851	0.9117239	4380	tags=28%, list=27%, signal=38%
WP_TRIACYLGLYCERIDE_SYNTHESIS	Figure	Triacylglyceride synthesis	19	23	0.25406826	0.8427051	0.6802218	0.9165265	6402	tags=47%, list=40%, signal=78%
WP_EBV_LMP1_SIGNALING	Figure	EBV LMP1 signaling	19	21	0.2536902	0.84242743	0.66982925	0.9016935	1762	tags=21%, list=11%, signal=24%
WP_EUKARYOTIC_TRANSCRIPTION_INITIATION	Figure	Eukaryotic transcription initiation	41	41	0.19892739	0.8063299	0.7626459	0.9570279	1851	tags=17%, list=11%, signal=19%
WP_INFLAMMATORY_RESPONSE_PATHWAY	Figure	Inflammatory response pathway	26	30	0.21557912	0.8011213	0.7623574	0.950988	2919	tags=31%, list=18%, signal=38%
WP_NOVEL_JUNDMP1_PATHWAY	Figure	Novel Jun-Dmp1 pathway	25	25	0.21843559	0.7740999	0.8007737	0.9804888	1603	tags=12%, list=10%, signal=13%
WP_EPO_RECEPTOR_SIGNALING	Figure	EPO receptor signaling	23	26	0.21216476	0.7472287	0.83146065	1	2630	tags=22%, list=16%, signal=26%
WP_MYOMETRIAL_RELAXATION_AND_CONTRACTION_PATHWAYS	Figure	Myometrial relaxation and contraction pathways	124	149	0.13993394	0.7296056	0.9548023	1	3179	tags=20%, list=20%, signal=25%
WP_IL6_SIGNALING_PATHWAY	Figure	IL-6 signaling pathway	97	99	0.14327754	0.7190364	0.9472656	1	4367	tags=28%, list=27%, signal=38%
WP_GLYCEROLIPIDS_AND_GLYCEROPHOSPHOLIPIDS	Figure	Glycerolipids and glycerophospholipids	22	23	0.20446317	0.700123	0.8809981	1	5697	tags=41%, list=35%, signal=63%
WP_APOPTOSIS	Figure	Apoptosis	75	78	0.14660783	0.6993941	0.9576108	0.99681884	2669	tags=16%, list=17%, signal=19%
WP_IL3_SIGNALING_PATHWAY	Figure	IL-3 signaling pathway	94	99	0.13708302	0.67856497	0.9739292	1	3338	tags=20%, list=21%, signal=25%
WP_LEPTININSULIN_SIGNALING_OVERLAP	Figure	Leptin-insulin signaling overlap	16	18	0.20246263	0.6410574	0.9120459	1	2607	tags=25%, list=16%, signal=30%
WP_IL9_SIGNALING_PATHWAY	Figure	IL-9 signaling pathway	23	24	0.18434013	0.63708854	0.92471045	0.9985882	7084	tags=57%, list=44%, signal=101%
WP_GPCRS_ORPHAN	Figure	GPCRs, orphan	17	19	0.18130119	0.5833115	0.9517625	1	4895	tags=35%, list=30%, signal=51%
WP_TYPE_II_INTERFERON_SIGNALING_IFNG	Figure	Type II interferon signaling (IFNG)	30	32	0.15190126	0.5709485	0.973384	0.99746263	4348	tags=30%, list=27%, signal=41%
WP_SIGNAL_TRANSDUCTION_OF_S1P_RECEPTOR	Figure	Signal transduction of S1P receptor	20	22	0.1624799	0.56064415	0.9791667	0.9862732	5860	tags=50%, list=36%, signal=78%
