# Supplementary material for: Beta-1,4-galactosyltransferase-3 deficiency suppresses the growth of immunogenic tumors in mice
Source: Front Immunol. 2023 Oct 9;14:1272537. doi: 10.3389/fimmu.2023.1272537 (PMC10600447; doi:10.3389/fimmu.2023.1272537)
Supplement: Supplementary file 9 [file Table_8.xlsx]

## Sheet: Sheet 1
Supplementary Table 8. Gene ontology analysis of downregulated differentially expressed genes.
ONTOLOGY	ID	Description	GeneRatio	BgRatio	pvalue	p.adjust	qvalue	geneID	Count
BP	GO:0007159	leukocyte cell-cell adhesion	14/100	383/28814	6.66357e-11	1.41731e-07	8.92263e-08	Cd86/Ptprc/H2-Ab1/Itga4/Itgal/Cd47/Thbs1/Ceacam1/Capn1/Pecam1/Itgam/Slamf1/Cd74/Cd177	14
BP	GO:0046651	lymphocyte proliferation	13/100	335/28814	1.61254e-10	1.41731e-07	8.92263e-08	Tlr9/Cd19/Cd38/Cd86/Ptprc/H2-Ab1/Itgal/Ncstn/Ceacam1/Itgam/Cd22/Slamf1/Cd74	13
BP	GO:0032943	mononuclear cell proliferation	13/100	339/28814	1.8657e-10	1.41731e-07	8.92263e-08	Tlr9/Cd19/Cd38/Cd86/Ptprc/H2-Ab1/Itgal/Ncstn/Ceacam1/Itgam/Cd22/Slamf1/Cd74	13
BP	GO:0002697	regulation of immune effector process	14/100	436/28814	3.62939e-10	2.06785e-07	1.30181e-07	Tlr9/Cd86/Ptprc/Clec2d/Cd47/Cd36/Ceacam1/Itgam/H2-D1/Cd22/Cd226/Slamf1/Cd74/Cd177	14
BP	GO:0070661	leukocyte proliferation	13/100	368/28814	5.09039e-10	2.3202e-07	1.46067e-07	Tlr9/Cd19/Cd38/Cd86/Ptprc/H2-Ab1/Itgal/Ncstn/Ceacam1/Itgam/Cd22/Slamf1/Cd74	13
BP	GO:0002683	negative regulation of immune system process	13/100	448/28814	5.44362e-09	2.06767e-06	1.30169e-06	Pik3r1/Cd86/Ptprc/H2-Ab1/Clec2d/Cd47/Thbs1/Ceacam1/Cd22/Psma1/Slamf1/Cd74/Parp14	13
BP	GO:0002699	positive regulation of immune effector process	11/100	309/28814	1.09644e-08	2.97668e-06	1.87396e-06	Tlr9/Cd86/Ptprc/Cd36/Ceacam1/Itgam/H2-D1/Cd226/Slamf1/Cd74/Cd177	11
BP	GO:0002700	regulation of production of molecular mediator of immune response	9/100	177/28814	1.19558e-08	2.97668e-06	1.87396e-06	Tlr9/Cd86/Ptprc/Cd36/Ceacam1/Cd22/Cd226/Slamf1/Cd74	9
BP	GO:0002702	positive regulation of production of molecular mediator of immune response	8/100	125/28814	1.33318e-08	2.97668e-06	1.87396e-06	Tlr9/Cd86/Ptprc/Cd36/Ceacam1/Cd226/Slamf1/Cd74	8
BP	GO:0050670	regulation of lymphocyte proliferation	10/100	245/28814	1.45624e-08	2.97668e-06	1.87396e-06	Tlr9/Cd38/Cd86/Ptprc/H2-Ab1/Itgal/Ceacam1/Cd22/Slamf1/Cd74	10
BP	GO:0045123	cellular extravasation	7/100	82/28814	1.50571e-08	2.97668e-06	1.87396e-06	Itga4/Itgal/Cd47/Capn1/Pecam1/Itgam/Cd177	7
BP	GO:1903039	positive regulation of leukocyte cell-cell adhesion	10/100	248/28814	1.63443e-08	2.97668e-06	1.87396e-06	Cd86/Ptprc/H2-Ab1/Itga4/Itgal/Cd47/Ceacam1/Capn1/Slamf1/Cd74	10
BP	GO:0032944	regulation of mononuclear cell proliferation	10/100	249/28814	1.69797e-08	2.97668e-06	1.87396e-06	Tlr9/Cd38/Cd86/Ptprc/H2-Ab1/Itgal/Ceacam1/Cd22/Slamf1/Cd74	10
BP	GO:0070663	regulation of leukocyte proliferation	10/100	269/28814	3.52123e-08	5.73207e-06	3.6086e-06	Tlr9/Cd38/Cd86/Ptprc/H2-Ab1/Itgal/Ceacam1/Cd22/Slamf1/Cd74	10
BP	GO:0050671	positive regulation of lymphocyte proliferation	8/100	147/28814	4.7438e-08	7.20742e-06	4.5374e-06	Tlr9/Cd38/Cd86/Ptprc/Itgal/Ceacam1/Slamf1/Cd74	8
BP	GO:0032946	positive regulation of mononuclear cell proliferation	8/100	149/28814	5.26939e-08	7.50558e-06	4.72511e-06	Tlr9/Cd38/Cd86/Ptprc/Itgal/Ceacam1/Slamf1/Cd74	8
BP	GO:0022409	positive regulation of cell-cell adhesion	10/100	298/28814	9.17653e-08	1.2302e-05	7.74465e-06	Cd86/Ptprc/H2-Ab1/Itga4/Itgal/Cd47/Ceacam1/Capn1/Slamf1/Cd74	10
BP	GO:0070665	positive regulation of leukocyte proliferation	8/100	165/28814	1.16033e-07	1.39413e-05	8.77671e-06	Tlr9/Cd38/Cd86/Ptprc/Itgal/Ceacam1/Slamf1/Cd74	8
BP	GO:0045785	positive regulation of cell adhesion	12/100	482/28814	1.16229e-07	1.39413e-05	8.77671e-06	Cd86/Ptprc/H2-Ab1/Itga4/Itgal/Cd47/Cd36/Thbs1/Ceacam1/Capn1/Slamf1/Cd74	12
BP	GO:1903037	regulation of leukocyte cell-cell adhesion	10/100	343/28814	3.36154e-07	3.83047e-05	2.41146e-05	Cd86/Ptprc/H2-Ab1/Itga4/Itgal/Cd47/Ceacam1/Capn1/Slamf1/Cd74	10
BP	GO:0042113	B cell activation	11/100	437/28814	3.6354e-07	3.94528e-05	2.48374e-05	Tlr9/Cd19/Pik3r1/Cd38/Cd86/Ptprc/H2-Ab1/Trbc1/Cd79b/Cd22/Cd74	11
BP	GO:1905146	lysosomal protein catabolic process	4/100	18/28814	4.02541e-07	4.12139e-05	2.59461e-05	Tpp1/Tmem106b/Psap/Lamp2	4
BP	GO:0051251	positive regulation of lymphocyte activation	11/100	443/28814	4.15936e-07	4.12139e-05	2.59461e-05	Tlr9/Cd38/Cd86/Ptprc/H2-Ab1/Itgal/Cd47/Trbc1/Ceacam1/Slamf1/Cd74	11
BP	GO:0007039	protein catabolic process in the vacuole	4/100	20/28814	6.33967e-07	6.02004e-05	3.7899e-05	Tpp1/Tmem106b/Psap/Lamp2	4
BP	GO:0022407	regulation of cell-cell adhesion	11/100	468/28814	7.13316e-07	6.50259e-05	4.09368e-05	Pik3r1/Cd86/Ptprc/H2-Ab1/Itga4/Itgal/Cd47/Ceacam1/Capn1/Slamf1/Cd74	11
BP	GO:0031341	regulation of cell killing	7/100	146/28814	8.01467e-07	7.02517e-05	4.42267e-05	Ptprc/Clec2d/Ceacam1/Itgam/Oga/H2-D1/Cd226	7
BP	GO:0050900	leukocyte migration	10/100	380/28814	8.53643e-07	7.20538e-05	4.53612e-05	Itga4/Itgal/Cd47/Thbs1/Capn1/Pecam1/Itgam/Slamf1/Cd74/Cd177	10
BP	GO:0002440	production of molecular mediator of immune response	10/100	386/28814	9.83327e-07	7.7276e-05	4.86488e-05	Tlr9/Cd86/Ptprc/H2-Ab1/Cd36/Ceacam1/Cd22/Cd226/Slamf1/Cd74	10
BP	GO:0006909	phagocytosis	10/100	386/28814	9.83327e-07	7.7276e-05	4.86488e-05	Ptprc/Itgal/Cd47/Pld4/Cd36/Trbc1/Thbs1/Pecam1/Itgam/Slamf1	10
BP	GO:0031333	negative regulation of protein-containing complex assembly	7/100	152/28814	1.05077e-06	7.8877e-05	4.96567e-05	Arhgef7/Lamp2/Capn1/Pecam1/Sptbn1/Stmn1/Tmc8	7
BP	GO:0002449	lymphocyte mediated immunity	11/100	488/28814	1.07292e-06	7.8877e-05	4.96567e-05	Cd19/Ptprc/H2-Ab1/Clec2d/Ctsc/Trbc1/Ceacam1/H2-D1/Cd226/Slamf1/Cd74	11
BP	GO:0050870	positive regulation of T cell activation	8/100	223/28814	1.14633e-06	8.16017e-05	5.13721e-05	Cd86/Ptprc/H2-Ab1/Itgal/Cd47/Ceacam1/Slamf1/Cd74	8
BP	GO:0002703	regulation of leukocyte mediated immunity	9/100	304/28814	1.1816e-06	8.16017e-05	5.13721e-05	Tlr9/Ptprc/Clec2d/Ceacam1/Itgam/H2-D1/Cd226/Slamf1/Cd177	9
BP	GO:0042098	T cell proliferation	8/100	226/28814	1.26701e-06	8.49268e-05	5.34654e-05	Cd86/Ptprc/H2-Ab1/Itgal/Ncstn/Ceacam1/Itgam/Slamf1	8
BP	GO:0007160	cell-matrix adhesion	8/100	234/28814	1.64307e-06	0.000106987	6.73536e-05	Pik3r1/Itga4/Itgal/Cd36/Thbs1/Pecam1/Itgam/Itgax	8
BP	GO:0002504	antigen processing and presentation of peptide or polysaccharide antigen via MHC class II	4/100	26/28814	1.92517e-06	0.000121874	7.67253e-05	H2-Ab1/Thbs1/Ifi30/Cd74	4
BP	GO:0001909	leukocyte mediated cytotoxicity	7/100	175/28814	2.6902e-06	0.000163255	0.000102776	Ptprc/Clec2d/Ctsc/Ceacam1/Itgam/H2-D1/Cd226	7
BP	GO:0032655	regulation of interleukin-12 production	5/100	63/28814	2.72713e-06	0.000163255	0.000102776	Tlr9/Cd47/Cd36/Thbs1/Slamf1	5
BP	GO:0051494	negative regulation of cytoskeleton organization	7/100	176/28814	2.79374e-06	0.000163255	0.000102776	Pik3r1/Arhgef7/Pak2/Capn1/Pecam1/Sptbn1/Stmn1	7
BP	GO:1902904	negative regulation of supramolecular fiber organization	7/100	178/28814	3.01082e-06	0.000171541	0.000107993	Pik3r1/Arhgef7/Pak2/Capn1/Pecam1/Sptbn1/Stmn1	7
BP	GO:0032615	interleukin-12 production	5/100	65/28814	3.18723e-06	0.000177163	0.000111532	Tlr9/Cd47/Cd36/Thbs1/Slamf1	5
BP	GO:0042100	B cell proliferation	6/100	117/28814	3.4407e-06	0.000186699	0.000117536	Tlr9/Cd19/Cd38/Ptprc/Cd22/Cd74	6
BP	GO:0001906	cell killing	8/100	261/28814	3.69198e-06	0.000195675	0.000123187	Ptprc/Clec2d/Ctsc/Ceacam1/Itgam/Oga/H2-D1/Cd226	8
BP	GO:0032680	regulation of tumor necrosis factor production	7/100	185/28814	3.8847e-06	0.00020121	0.000126671	Tlr9/Pik3r1/Ptprc/Cd47/Cd36/Thbs1/Slamf1	7
BP	GO:1903555	regulation of tumor necrosis factor superfamily cytokine production	7/100	188/28814	4.31908e-06	0.000218737	0.000137705	Tlr9/Pik3r1/Ptprc/Cd47/Cd36/Thbs1/Slamf1	7
BP	GO:0032640	tumor necrosis factor production	7/100	191/28814	4.7932e-06	0.000237472	0.000149499	Tlr9/Pik3r1/Ptprc/Cd47/Cd36/Thbs1/Slamf1	7
BP	GO:0030888	regulation of B cell proliferation	5/100	71/28814	4.94196e-06	0.000239632	0.00015086	Tlr9/Cd38/Ptprc/Cd22/Cd74	5
BP	GO:0071706	tumor necrosis factor superfamily cytokine production	7/100	194/28814	5.30988e-06	0.000252109	0.000158714	Tlr9/Pik3r1/Ptprc/Cd47/Cd36/Thbs1/Slamf1	7
BP	GO:0001910	regulation of leukocyte mediated cytotoxicity	6/100	127/28814	5.53037e-06	0.000257218	0.000161931	Ptprc/Clec2d/Ceacam1/Itgam/H2-D1/Cd226	6
BP	GO:0019882	antigen processing and presentation	6/100	128/28814	5.78618e-06	0.000263734	0.000166033	Psap/H2-Ab1/Thbs1/H2-D1/Ifi30/Cd74	6
BP	GO:0002698	negative regulation of immune effector process	6/100	130/28814	6.32666e-06	0.000282715	0.000177982	Ptprc/Clec2d/Cd47/Ceacam1/Cd22/Slamf1	6
BP	GO:0098742	cell-cell adhesion via plasma-membrane adhesion molecules	7/100	214/28814	1.00779e-05	0.000441683	0.00027806	Nptn/Emb/Itga4/Itgal/Ceacam1/Pecam1/Cd177	7
BP	GO:0032272	negative regulation of protein polymerization	5/100	84/28814	1.13078e-05	0.000477353	0.000300516	Arhgef7/Capn1/Pecam1/Sptbn1/Stmn1	5
BP	GO:0060368	regulation of Fc receptor mediated stimulatory signaling pathway	3/100	13/28814	1.13107e-05	0.000477353	0.000300516	Ptprc/Cd47/Cd226	3
BP	GO:0002637	regulation of immunoglobulin production	5/100	88/28814	1.41928e-05	0.000588099	0.000370236	Tlr9/Cd86/Ptprc/Ceacam1/Cd22	5
BP	GO:0002685	regulation of leukocyte migration	7/100	227/28814	1.47649e-05	0.00060088	0.000378282	Itga4/Cd47/Thbs1/Capn1/Pecam1/Slamf1/Cd74	7
BP	GO:0097529	myeloid leukocyte migration	7/100	230/28814	1.60697e-05	0.000642506	0.000404488	Cd47/Thbs1/Pecam1/Itgam/Slamf1/Cd74/Cd177	7
BP	GO:0022411	cellular component disassembly	9/100	427/28814	1.83411e-05	0.000717709	0.000451831	Pik3r1/Smarcc2/Pbxip1/Insr/Lamp2/Itgam/Oga/Sptbn1/Stmn1	9
BP	GO:0002687	positive regulation of leukocyte migration	6/100	157/28814	1.85804e-05	0.000717709	0.000451831	Itga4/Cd47/Thbs1/Pecam1/Slamf1/Cd74	6
BP	GO:0002691	regulation of cellular extravasation	4/100	46/28814	1.99243e-05	0.000722034	0.000454554	Itga4/Cd47/Capn1/Pecam1	4
BP	GO:0030890	positive regulation of B cell proliferation	4/100	46/28814	1.99243e-05	0.000722034	0.000454554	Tlr9/Cd38/Ptprc/Cd74	4
BP	GO:0002821	positive regulation of adaptive immune response	6/100	159/28814	1.99597e-05	0.000722034	0.000454554	Ptprc/H2-Ab1/H2-D1/Cd226/Slamf1/Cd74	6
BP	GO:0097530	granulocyte migration	6/100	159/28814	1.99597e-05	0.000722034	0.000454554	Thbs1/Pecam1/Itgam/Slamf1/Cd74/Cd177	6
BP	GO:0002718	regulation of cytokine production involved in immune response	5/100	97/28814	2.27793e-05	0.000811156	0.00051066	Tlr9/Cd36/Cd226/Slamf1/Cd74	5
BP	GO:0007229	integrin-mediated signaling pathway	5/100	98/28814	2.39383e-05	0.000839314	0.000528387	Itga4/Itgal/Itgam/Itgax/Cd177	5
BP	GO:0032675	regulation of interleukin-6 production	6/100	166/28814	2.54516e-05	0.000877713	0.000552561	Tlr9/Cd47/Cd36/Capn2/Slamf1/Cd74	6
BP	GO:0002253	activation of immune response	9/100	446/28814	2.58037e-05	0.000877713	0.000552561	Tlr9/Cd19/Cd38/Ptprc/Cd47/Trbc1/Cd79b/Cd22/Cd226	9
BP	GO:0030098	lymphocyte differentiation	9/100	447/28814	2.62591e-05	0.00087931	0.000553567	Tlr9/Cd19/Pik3r1/Ptprc/Psap/H2-Ab1/Cd79b/Slamf1/Cd74	9
BP	GO:0002431	Fc receptor mediated stimulatory signaling pathway	3/100	17/28814	2.66224e-05	0.00087931	0.000553567	Ptprc/Cd47/Cd226	3
BP	GO:0002429	immune response-activating cell surface receptor signaling pathway	8/100	347/28814	2.90116e-05	0.000937243	0.000590038	Cd19/Cd38/Ptprc/Cd47/Trbc1/Cd79b/Cd22/Cd226	8
BP	GO:0002757	immune response-activating signal transduction	8/100	348/28814	2.96101e-05	0.000937243	0.000590038	Cd19/Cd38/Ptprc/Cd47/Trbc1/Cd79b/Cd22/Cd226	8
BP	GO:0050863	regulation of T cell activation	8/100	348/28814	2.96101e-05	0.000937243	0.000590038	Cd86/Ptprc/H2-Ab1/Itgal/Cd47/Ceacam1/Slamf1/Cd74	8
BP	GO:1904424	regulation of GTP binding	3/100	18/28814	3.18663e-05	0.000994841	0.000626299	Arhgef7/Pbxip1/Stmn1	3
BP	GO:0050798	activated T cell proliferation	4/100	52/28814	3.25314e-05	0.00100188	0.000630729	Cd86/Itgal/Itgam/Slamf1	4
BP	GO:0030183	B cell differentiation	6/100	175/28814	3.42347e-05	0.00102659	0.000646286	Tlr9/Cd19/Pik3r1/Ptprc/H2-Ab1/Cd79b	6
BP	GO:0032635	interleukin-6 production	6/100	175/28814	3.42347e-05	0.00102659	0.000646286	Tlr9/Cd47/Cd36/Capn2/Slamf1/Cd74	6
BP	GO:0002768	immune response-regulating cell surface receptor signaling pathway	8/100	358/28814	3.61867e-05	0.00106824	0.00067251	Cd19/Cd38/Ptprc/Cd47/Trbc1/Cd79b/Cd22/Cd226	8
BP	GO:0031343	positive regulation of cell killing	5/100	107/28814	3.65612e-05	0.00106824	0.00067251	Ptprc/Itgam/Oga/H2-D1/Cd226	5
BP	GO:0042102	positive regulation of T cell proliferation	5/100	108/28814	3.82313e-05	0.0011029	0.000694327	Cd86/Ptprc/Itgal/Ceacam1/Slamf1	5
BP	GO:0032760	positive regulation of tumor necrosis factor production	5/100	110/28814	4.17482e-05	0.0011893	0.000748721	Tlr9/Pik3r1/Ptprc/Cd36/Thbs1	5
BP	GO:0050853	B cell receptor signaling pathway	6/100	182/28814	4.26245e-05	0.00119928	0.000755	Cd19/Cd38/Ptprc/Trbc1/Cd79b/Cd22	6
BP	GO:0071674	mononuclear cell migration	6/100	183/28814	4.39468e-05	0.00121625	0.000765684	Itga4/Itgal/Cd47/Thbs1/Pecam1/Slamf1	6
BP	GO:0019886	antigen processing and presentation of exogenous peptide antigen via MHC class II	3/100	20/28814	4.42951e-05	0.00121625	0.000765684	H2-Ab1/Ifi30/Cd74	3
BP	GO:1903557	positive regulation of tumor necrosis factor superfamily cytokine production	5/100	112/28814	4.55106e-05	0.00123474	0.000777329	Tlr9/Pik3r1/Ptprc/Cd36/Thbs1	5
BP	GO:0031589	cell-substrate adhesion	8/100	373/28814	4.83142e-05	0.00127921	0.000805322	Pik3r1/Itga4/Itgal/Cd36/Thbs1/Pecam1/Itgam/Itgax	8
BP	GO:0042129	regulation of T cell proliferation	6/100	187/28814	4.9569e-05	0.00127921	0.000805322	Cd86/Ptprc/H2-Ab1/Itgal/Ceacam1/Slamf1	6
BP	GO:0002460	adaptive immune response based on somatic recombination of immune receptors built from immunoglobulin superfamily domains	9/100	486/28814	5.02202e-05	0.00127921	0.000805322	Cd19/Ptprc/H2-Ab1/Ctsc/Trbc1/H2-D1/Cd226/Slamf1/Cd74	9
BP	GO:0048193	Golgi vesicle transport	7/100	276/28814	5.13729e-05	0.00127921	0.000805322	Tmed9/Hyou1/Vps41/Rabep1/Pgap1/Sptbn1/Tmed4	7
BP	GO:0050864	regulation of B cell activation	7/100	276/28814	5.13729e-05	0.00127921	0.000805322	Tlr9/Cd19/Cd38/Ptprc/Trbc1/Cd22/Cd74	7
BP	GO:0110053	regulation of actin filament organization	7/100	276/28814	5.13729e-05	0.00127921	0.000805322	Pik3r1/Pak2/Cd47/Capn1/Pecam1/Sptbn1/Stmn1	7
BP	GO:0002577	regulation of antigen processing and presentation	3/100	21/28814	5.15474e-05	0.00127921	0.000805322	H2-Ab1/Thbs1/Cd74	3
BP	GO:0002367	cytokine production involved in immune response	5/100	115/28814	5.16399e-05	0.00127921	0.000805322	Tlr9/Cd36/Cd226/Slamf1/Cd74	5
BP	GO:0050777	negative regulation of immune response	6/100	189/28814	5.25882e-05	0.00128555	0.000809311	Ptprc/Clec2d/Ceacam1/Psma1/Slamf1/Parp14	6
BP	GO:0002639	positive regulation of immunoglobulin production	4/100	59/28814	5.36817e-05	0.00128555	0.000809311	Tlr9/Cd86/Ptprc/Ceacam1	4
BP	GO:0016485	protein processing	7/100	278/28814	5.37627e-05	0.00128555	0.000809311	Cpm/Thbs1/Capn2/Ncstn/Capn1/Glg1/F11	7
BP	GO:0002705	positive regulation of leukocyte mediated immunity	6/100	190/28814	5.4152e-05	0.00128555	0.000809311	Ptprc/Itgam/H2-D1/Cd226/Slamf1/Cd177	6
BP	GO:0007041	lysosomal transport	5/100	117/28814	5.60676e-05	0.0013173	0.000829301	Tmem106b/Psap/Vps41/Lamp2/M6pr	5
BP	GO:0019216	regulation of lipid metabolic process	8/100	382/28814	5.70968e-05	0.00131769	0.000829546	Sf1/Cd19/Psap/Cd36/Capn2/Rnf213/Ceacam1/Cd74	8
BP	GO:0050731	positive regulation of peptidyl-tyrosine phosphorylation	6/100	192/28814	5.73913e-05	0.00131769	0.000829546	Ptprc/Pak2/Cd36/Pecam1/Cd74/Parp14	6
BP	GO:1903131	mononuclear cell differentiation	9/100	495/28814	5.78187e-05	0.00131769	0.000829546	Tlr9/Cd19/Pik3r1/Ptprc/Psap/H2-Ab1/Cd79b/Slamf1/Cd74	9
BP	GO:0006820	anion transport	9/100	498/28814	6.05579e-05	0.00136645	0.000860244	Psap/Emb/Slc3a2/Cd47/Cd36/Sfxn3/Ceacam1/Vdac3/Pacc1	9
BP	GO:1902903	regulation of supramolecular fiber organization	8/100	388/28814	6.36609e-05	0.00142239	0.000895458	Pik3r1/Arhgef7/Pak2/Cd47/Capn1/Pecam1/Sptbn1/Stmn1	8
BP	GO:0002707	negative regulation of lymphocyte mediated immunity	4/100	63/28814	6.95155e-05	0.00153811	0.000968315	Ptprc/Clec2d/Ceacam1/Slamf1	4
BP	GO:0002495	antigen processing and presentation of peptide antigen via MHC class II	3/100	24/28814	7.7854e-05	0.00168976	0.00106378	H2-Ab1/Ifi30/Cd74	3
BP	GO:0048771	tissue remodeling	6/100	203/28814	7.8089e-05	0.00168976	0.00106378	Tpp1/Cd38/Itga4/Ceacam1/Capn1/Lipa	6
BP	GO:0050854	regulation of antigen receptor-mediated signaling pathway	4/100	65/28814	7.85936e-05	0.00168976	0.00106378	Cd19/Ptprc/Cd22/Cd226	4
BP	GO:0001818	negative regulation of cytokine production	7/100	296/28814	7.96588e-05	0.00169666	0.00106812	Tlr9/Nptn/Ptprc/Erbin/Thbs1/Ceacam1/Slamf1	7
BP	GO:0002720	positive regulation of cytokine production involved in immune response	4/100	66/28814	8.34423e-05	0.00176079	0.0011085	Cd36/Cd226/Slamf1/Cd74	4
BP	GO:2001233	regulation of apoptotic signaling pathway	8/100	406/28814	8.72339e-05	0.00182391	0.00114824	Hyou1/Ptprc/Steap3/Pak2/Ctsc/Thbs1/Cd74/Tmc8	8
BP	GO:0030193	regulation of blood coagulation	4/100	67/28814	8.85049e-05	0.00183366	0.00115437	Cd36/Thbs1/Ceacam1/F11	4
BP	GO:0043406	positive regulation of MAP kinase activity	5/100	130/28814	9.24408e-05	0.00189795	0.00119485	Tlr9/Ptprc/Insr/Thbs1/Ceacam1	5
BP	GO:0006801	superoxide metabolic process	4/100	68/28814	9.37871e-05	0.0019084	0.00120143	Mpo/Cd36/Itgam/Cd177	4
BP	GO:0050851	antigen receptor-mediated signaling pathway	7/100	306/28814	9.7959e-05	0.00197565	0.00124376	Cd19/Cd38/Ptprc/Trbc1/Cd79b/Cd22/Cd226	7
BP	GO:1900046	regulation of hemostasis	4/100	69/28814	9.92946e-05	0.00198502	0.00124966	Cd36/Thbs1/Ceacam1/F11	4
BP	GO:0050818	regulation of coagulation	4/100	71/28814	0.000111009	0.00219991	0.00138494	Cd36/Thbs1/Ceacam1/F11	4
BP	GO:0007162	negative regulation of cell adhesion	7/100	313/28814	0.000112701	0.00221419	0.00139394	Pik3r1/Cd86/Ptprc/H2-Ab1/Thbs1/Ceacam1/Cd74	7
BP	GO:0002761	regulation of myeloid leukocyte differentiation	5/100	138/28814	0.000122469	0.00236532	0.00148908	Pik3r1/Clec2d/Ceacam1/Itgam/Cd74	5
BP	GO:1905039	carboxylic acid transmembrane transport	5/100	138/28814	0.000122469	0.00236532	0.00148908	Emb/Slc3a2/Cd36/Thbs1/Sfxn3	5
BP	GO:1903825	organic acid transmembrane transport	5/100	139/28814	0.000126693	0.00242119	0.00152425	Emb/Slc3a2/Cd36/Thbs1/Sfxn3	5
BP	GO:0043254	regulation of protein-containing complex assembly	8/100	429/28814	0.000127487	0.00242119	0.00152425	Arhgef7/Lamp2/Cd36/Capn1/Pecam1/Sptbn1/Stmn1/Tmc8	8
BP	GO:1902105	regulation of leukocyte differentiation	7/100	323/28814	0.000136847	0.00257748	0.00162265	Tlr9/Pik3r1/Ptprc/Clec2d/Ceacam1/Itgam/Cd74	7
BP	GO:0018108	peptidyl-tyrosine phosphorylation	7/100	324/28814	0.000139477	0.00259763	0.00163533	Ptprc/Pak2/Insr/Cd36/Pecam1/Cd74/Parp14	7
BP	GO:0033674	positive regulation of kinase activity	8/100	435/28814	0.000140197	0.00259763	0.00163533	Tlr9/Cd19/Cd86/Ptprc/Insr/Thbs1/Ceacam1/Cd74	8
BP	GO:0002704	negative regulation of leukocyte mediated immunity	4/100	76/28814	0.000144647	0.00264105	0.00166266	Ptprc/Clec2d/Ceacam1/Slamf1	4
BP	GO:0070372	regulation of ERK1 and ERK2 cascade	7/100	326/28814	0.000144858	0.00264105	0.00166266	Tlr9/Nptn/Ptprc/Cd36/Ceacam1/Slamf1/Cd74	7
BP	GO:0002366	leukocyte activation involved in immune response	7/100	327/28814	0.000147611	0.00264886	0.00166758	Cd19/Ptprc/Itgal/Itgam/Slamf1/Cd74/Cd177	7
BP	GO:0018212	peptidyl-tyrosine modification	7/100	327/28814	0.000147611	0.00264886	0.00166758	Ptprc/Pak2/Insr/Cd36/Pecam1/Cd74/Parp14	7
BP	GO:0001911	negative regulation of leukocyte mediated cytotoxicity	3/100	30/28814	0.000153826	0.00273883	0.00172422	Ptprc/Clec2d/Ceacam1	3
BP	GO:0002263	cell activation involved in immune response	7/100	331/28814	0.000159051	0.00280439	0.00176549	Cd19/Ptprc/Itgal/Itgam/Slamf1/Cd74/Cd177	7
BP	GO:2000379	positive regulation of reactive oxygen species metabolic process	4/100	78/28814	0.00015997	0.00280439	0.00176549	Cd36/Thbs1/Itgam/Cd177	4
BP	GO:0002706	regulation of lymphocyte mediated immunity	6/100	232/28814	0.000162027	0.00281878	0.00177455	Ptprc/Clec2d/Ceacam1/H2-D1/Cd226/Slamf1	6
BP	GO:0048002	antigen processing and presentation of peptide antigen	4/100	79/28814	0.000168055	0.00290149	0.00182663	H2-Ab1/H2-D1/Ifi30/Cd74	4
BP	GO:0002819	regulation of adaptive immune response	6/100	236/28814	0.000177741	0.00304565	0.00191738	Ptprc/H2-Ab1/H2-D1/Cd226/Slamf1/Cd74	6
BP	GO:0032984	protein-containing complex disassembly	6/100	239/28814	0.000190297	0.0032241	0.00202972	Smarcc2/Insr/Lamp2/Oga/Sptbn1/Stmn1	6
BP	GO:0002824	positive regulation of adaptive immune response based on somatic recombination of immune receptors built from immunoglobulin superfamily domains	5/100	152/28814	0.000192399	0.0032241	0.00202972	Ptprc/H2-Ab1/H2-D1/Cd226/Slamf1	5
BP	GO:0007034	vacuolar transport	5/100	152/28814	0.000192399	0.0032241	0.00202972	Tmem106b/Psap/Vps41/Lamp2/M6pr	5
BP	GO:0098657	import into cell	6/100	240/28814	0.000194635	0.00323776	0.00203832	Atp1b3/Slc3a2/Steap3/Itga4/Cd36/Thbs1	6
BP	GO:0051604	protein maturation	7/100	344/28814	0.000201296	0.00331341	0.00208595	Cpm/Thbs1/Capn2/Ncstn/Capn1/Glg1/F11	7
BP	GO:0002573	myeloid leukocyte differentiation	6/100	242/28814	0.000203544	0.00331341	0.00208595	Pik3r1/Clec2d/Atp6ap1/Ceacam1/Itgam/Cd74	6
BP	GO:0045088	regulation of innate immune response	6/100	242/28814	0.000203544	0.00331341	0.00208595	Tlr9/Clec2d/Ceacam1/Cd226/Cd74/Parp14	6
BP	GO:0002478	antigen processing and presentation of exogenous peptide antigen	3/100	33/28814	0.000205162	0.00331606	0.00208762	H2-Ab1/Ifi30/Cd74	3
BP	GO:0072593	reactive oxygen species metabolic process	6/100	245/28814	0.000217509	0.00349087	0.00219767	Mpo/Insr/Cd36/Thbs1/Itgam/Cd177	6
BP	GO:0070371	ERK1 and ERK2 cascade	7/100	349/28814	0.000219779	0.00350262	0.00220507	Tlr9/Nptn/Ptprc/Cd36/Ceacam1/Slamf1/Cd74	7
BP	GO:2001235	positive regulation of apoptotic signaling pathway	5/100	157/28814	0.000223606	0.00350359	0.00220567	Ptprc/Steap3/Pak2/Ctsc/Thbs1	5
BP	GO:0051497	negative regulation of stress fiber assembly	3/100	34/28814	0.000224451	0.00350359	0.00220567	Pik3r1/Pak2/Stmn1	3
BP	GO:0090322	regulation of superoxide metabolic process	3/100	34/28814	0.000224451	0.00350359	0.00220567	Cd36/Itgam/Cd177	3
BP	GO:0015711	organic anion transport	7/100	353/28814	0.000235531	0.00365153	0.00229881	Psap/Emb/Slc3a2/Cd47/Cd36/Sfxn3/Ceacam1	7
BP	GO:0007204	positive regulation of cytosolic calcium ion concentration	7/100	354/28814	0.000239608	0.00368964	0.0023228	Nptn/Cd19/Cd38/Ptprc/Itpr2/Cd36/Oga	7
BP	GO:2000377	regulation of reactive oxygen species metabolic process	5/100	160/28814	0.000244094	0.00369585	0.00232671	Insr/Cd36/Thbs1/Itgam/Cd177	5
BP	GO:0031342	negative regulation of cell killing	3/100	35/28814	0.000244876	0.00369585	0.00232671	Ptprc/Clec2d/Ceacam1	3
BP	GO:0045671	negative regulation of osteoclast differentiation	3/100	35/28814	0.000244876	0.00369585	0.00232671	Pik3r1/Clec2d/Ceacam1	3
BP	GO:0033627	cell adhesion mediated by integrin	4/100	89/28814	0.000265951	0.00394335	0.00248253	Itga4/Itgal/Itgam/Itgax	4
BP	GO:0006623	protein targeting to vacuole	3/100	36/28814	0.000266466	0.00394335	0.00248253	Vps41/Lamp2/M6pr	3
BP	GO:0097242	amyloid-beta clearance	3/100	36/28814	0.000266466	0.00394335	0.00248253	Insr/Cd36/Itgam	3
BP	GO:0032956	regulation of actin cytoskeleton organization	7/100	366/28814	0.00029313	0.00430995	0.00271331	Pik3r1/Pak2/Cd47/Capn1/Pecam1/Sptbn1/Stmn1	7
BP	GO:1903829	positive regulation of protein localization	8/100	491/28814	0.000317581	0.00463954	0.00292081	Nptn/Pik3r1/Cd38/Xpo4/Pecam1/Itgam/Oga/Sptbn1	8
BP	GO:0010639	negative regulation of organelle organization	7/100	373/28814	0.00032854	0.00476906	0.00300235	Pik3r1/Arhgef7/Pak2/Capn1/Pecam1/Sptbn1/Stmn1	7
BP	GO:0050730	regulation of peptidyl-tyrosine phosphorylation	6/100	266/28814	0.000337729	0.00487141	0.00306678	Ptprc/Pak2/Cd36/Pecam1/Cd74/Parp14	6
BP	GO:0002274	myeloid leukocyte activation	6/100	268/28814	0.000351447	0.00503741	0.00317129	Ctsc/Thbs1/Itgam/Cd226/Slamf1/Cd177	6
BP	GO:0001912	positive regulation of leukocyte mediated cytotoxicity	4/100	96/28814	0.000355192	0.00505927	0.00318505	Ptprc/Itgam/H2-D1/Cd226	4
BP	GO:0006874	cellular calcium ion homeostasis	8/100	500/28814	0.000358389	0.0050731	0.00319375	Nptn/Cd19/Cd38/Ptprc/Stim1/Itpr2/Cd36/Oga	8
BP	GO:0019884	antigen processing and presentation of exogenous antigen	3/100	40/28814	0.000365032	0.00510372	0.00321303	H2-Ab1/Ifi30/Cd74	3
BP	GO:0032232	negative regulation of actin filament bundle assembly	3/100	40/28814	0.000365032	0.00510372	0.00321303	Pik3r1/Pak2/Stmn1	3
BP	GO:0051492	regulation of stress fiber assembly	4/100	99/28814	0.000399312	0.00554898	0.00349334	Pik3r1/Pak2/Cd47/Stmn1	4
BP	GO:0006605	protein targeting	6/100	280/28814	0.00044319	0.0061214	0.00385371	Vps41/Erbin/Lamp2/Itgam/Oga/M6pr	6
BP	GO:0002377	immunoglobulin production	6/100	281/28814	0.000451605	0.00620005	0.00390322	Tlr9/Cd86/Ptprc/H2-Ab1/Ceacam1/Cd22	6
BP	GO:0051480	regulation of cytosolic calcium ion concentration	7/100	397/28814	0.000476859	0.00650755	0.00409681	Nptn/Cd19/Cd38/Ptprc/Itpr2/Cd36/Oga	7
BP	GO:0046718	viral entry into host cell	4/100	105/28814	0.000499081	0.00677028	0.0042622	Slc3a2/Insr/Ceacam1/Cd74	4
BP	GO:1903706	regulation of hemopoiesis	7/100	402/28814	0.000513609	0.0068914	0.00433846	Tlr9/Pik3r1/Ptprc/Clec2d/Ceacam1/Itgam/Cd74	7
BP	GO:0016064	immunoglobulin mediated immune response	6/100	288/28814	0.000514058	0.0068914	0.00433846	Cd19/Ptprc/H2-Ab1/Trbc1/Cd226/Cd74	6
BP	GO:0010559	regulation of glycoprotein biosynthetic process	3/100	45/28814	0.000517722	0.00689993	0.00434383	Insr/Ncstn/Oga	3
BP	GO:0046942	carboxylic acid transport	6/100	289/28814	0.000523502	0.00690193	0.00434509	Psap/Emb/Slc3a2/Cd36/Sfxn3/Ceacam1	6
BP	GO:0002604	regulation of dendritic cell antigen processing and presentation	2/100	10/28814	0.000526957	0.00690193	0.00434509	Thbs1/Cd74	2
BP	GO:0002858	regulation of natural killer cell mediated cytotoxicity directed against tumor cell target	2/100	10/28814	0.000526957	0.00690193	0.00434509	Ceacam1/Cd226	2
BP	GO:0019724	B cell mediated immunity	6/100	291/28814	0.000542796	0.00706876	0.00445011	Cd19/Ptprc/H2-Ab1/Trbc1/Cd226/Cd74	6
BP	GO:0044409	entry into host	4/100	109/28814	0.000574719	0.00744195	0.00468506	Slc3a2/Insr/Ceacam1/Cd74	4
BP	GO:0050821	protein stabilization	5/100	195/28814	0.000603458	0.00776995	0.00489154	Pik3r1/Atp1b3/Lamp2/Ifi30/Cd74	5
BP	GO:0032970	regulation of actin filament-based process	7/100	414/28814	0.000611074	0.00779212	0.00490551	Pik3r1/Pak2/Cd47/Capn1/Pecam1/Sptbn1/Stmn1	7
BP	GO:0110020	regulation of actomyosin structure organization	4/100	111/28814	0.000615438	0.00779212	0.00490551	Pik3r1/Pak2/Cd47/Stmn1	4
BP	GO:1902106	negative regulation of leukocyte differentiation	4/100	111/28814	0.000615438	0.00779212	0.00490551	Pik3r1/Clec2d/Ceacam1/Cd74	4
BP	GO:0030195	negative regulation of blood coagulation	3/100	48/28814	0.000626305	0.00784258	0.00493727	Thbs1/Ceacam1/F11	3
BP	GO:1903018	regulation of glycoprotein metabolic process	3/100	48/28814	0.000626305	0.00784258	0.00493727	Insr/Ncstn/Oga	3
BP	GO:0007156	homophilic cell adhesion via plasma membrane adhesion molecules	4/100	112/28814	0.000636546	0.0078736	0.0049568	Nptn/Emb/Ceacam1/Pecam1	4
BP	GO:0002420	natural killer cell mediated cytotoxicity directed against tumor cell target	2/100	11/28814	0.000642602	0.0078736	0.0049568	Ceacam1/Cd226	2
BP	GO:0002855	regulation of natural killer cell mediated immune response to tumor cell	2/100	11/28814	0.000642602	0.0078736	0.0049568	Ceacam1/Cd226	2
BP	GO:1905097	regulation of guanyl-nucleotide exchange factor activity	2/100	11/28814	0.000642602	0.0078736	0.0049568	Pbxip1/Stmn1	2
BP	GO:1903707	negative regulation of hemopoiesis	4/100	113/28814	0.000658163	0.00798223	0.00502519	Pik3r1/Clec2d/Ceacam1/Cd74	4
BP	GO:1901652	response to peptide	7/100	420/28814	0.000665035	0.00798223	0.00502519	Pik3r1/Erbin/Itga4/Insr/Cd36/Ceacam1/Capn1	7
BP	GO:0072666	establishment of protein localization to vacuole	3/100	49/28814	0.000665478	0.00798223	0.00502519	Vps41/Lamp2/M6pr	3
BP	GO:1900047	negative regulation of hemostasis	3/100	49/28814	0.000665478	0.00798223	0.00502519	Thbs1/Ceacam1/F11	3
BP	GO:0043405	regulation of MAP kinase activity	5/100	200/28814	0.000676513	0.00807211	0.00508177	Tlr9/Ptprc/Insr/Thbs1/Ceacam1	5
BP	GO:0032231	regulation of actin filament bundle assembly	4/100	115/28814	0.000702949	0.0083115	0.00523248	Pik3r1/Pak2/Cd47/Stmn1	4
BP	GO:0050819	negative regulation of coagulation	3/100	50/28814	0.000706179	0.0083115	0.00523248	Thbs1/Ceacam1/F11	3
BP	GO:0098656	anion transmembrane transport	5/100	202/28814	0.000707517	0.0083115	0.00523248	Emb/Slc3a2/Sfxn3/Vdac3/Pacc1	5
BP	GO:0030038	contractile actin filament bundle assembly	4/100	116/28814	0.000726132	0.00844314	0.00531535	Pik3r1/Pak2/Cd47/Stmn1	4
BP	GO:0043149	stress fiber assembly	4/100	116/28814	0.000726132	0.00844314	0.00531535	Pik3r1/Pak2/Cd47/Stmn1	4
BP	GO:0019932	second-messenger-mediated signaling	6/100	309/28814	0.000742462	0.00855323	0.00538465	Ptprc/Itgal/Cd36/Thbs1/Ceacam1/Cd22	6
BP	GO:0006888	endoplasmic reticulum to Golgi vesicle-mediated transport	4/100	117/28814	0.000749852	0.00855323	0.00538465	Tmed9/Hyou1/Pgap1/Tmed4	4
BP	GO:0002423	natural killer cell mediated immune response to tumor cell	2/100	12/28814	0.000769377	0.00855323	0.00538465	Ceacam1/Cd226	2
BP	GO:0002579	positive regulation of antigen processing and presentation	2/100	12/28814	0.000769377	0.00855323	0.00538465	H2-Ab1/Cd74	2
BP	GO:0015911	long-chain fatty acid import across plasma membrane	2/100	12/28814	0.000769377	0.00855323	0.00538465	Cd36/Thbs1	2
BP	GO:0038094	Fc-gamma receptor signaling pathway	2/100	12/28814	0.000769377	0.00855323	0.00538465	Ptprc/Cd47	2
BP	GO:0043313	regulation of neutrophil degranulation	2/100	12/28814	0.000769377	0.00855323	0.00538465	Itgam/Cd177	2
BP	GO:0060124	positive regulation of growth hormone secretion	2/100	12/28814	0.000769377	0.00855323	0.00538465	Arhgef7/Oga	2
BP	GO:0060907	positive regulation of macrophage cytokine production	2/100	12/28814	0.000769377	0.00855323	0.00538465	Cd36/Cd74	2
BP	GO:0071675	regulation of mononuclear cell migration	4/100	118/28814	0.000774113	0.0085641	0.0053915	Itga4/Cd47/Thbs1/Slamf1	4
BP	GO:0071902	positive regulation of protein serine/threonine kinase activity	5/100	207/28814	0.000789675	0.00868063	0.00546486	Tlr9/Ptprc/Insr/Thbs1/Ceacam1	5
BP	GO:0061756	leukocyte adhesion to vascular endothelial cell	3/100	52/28814	0.000792264	0.00868063	0.00546486	Itga4/Capn1/Itgam	3
BP	GO:0030316	osteoclast differentiation	4/100	119/28814	0.000798925	0.00871172	0.00548444	Pik3r1/Clec2d/Atp6ap1/Ceacam1	4
BP	GO:0022408	negative regulation of cell-cell adhesion	5/100	208/28814	0.000806926	0.00875707	0.00551298	Pik3r1/Cd86/H2-Ab1/Ceacam1/Cd74	5
BP	GO:0032271	regulation of protein polymerization	5/100	209/28814	0.000824457	0.00890492	0.00560606	Arhgef7/Capn1/Pecam1/Sptbn1/Stmn1	5
BP	GO:0031032	actomyosin structure organization	5/100	213/28814	0.000897437	0.00964745	0.00607352	Pik3r1/Csrp1/Pak2/Cd47/Stmn1	5
BP	GO:0015849	organic acid transport	6/100	321/28814	0.000904294	0.00967552	0.00609119	Emb/Slc3a2/Cd36/Thbs1/Sfxn3/Ceacam1	6
BP	GO:0002762	negative regulation of myeloid leukocyte differentiation	3/100	55/28814	0.000933445	0.00989451	0.00622906	Pik3r1/Clec2d/Ceacam1	3
BP	GO:0034113	heterotypic cell-cell adhesion	3/100	55/28814	0.000933445	0.00989451	0.00622906	Ptprc/Itga4/Itgax	3
BP	GO:0032649	regulation of interferon-gamma production	4/100	125/28814	0.000959722	0.010126	0.00637476	Tlr9/Cd47/Cd226/Slamf1	4
BP	GO:0060249	anatomical structure homeostasis	6/100	328/28814	0.00101051	0.0106127	0.00668117	Tlr9/Tpp1/Cd38/Lamp2/Ceacam1/Lipa	6
BP	GO:0050732	negative regulation of peptidyl-tyrosine phosphorylation	3/100	57/28814	0.00103586	0.0107872	0.00679105	Ptprc/Pecam1/Parp14	3
BP	GO:0002822	regulation of adaptive immune response based on somatic recombination of immune receptors built from immunoglobulin superfamily domains	5/100	220/28814	0.00103659	0.0107872	0.00679105	Ptprc/H2-Ab1/H2-D1/Cd226/Slamf1	5
BP	GO:0071621	granulocyte chemotaxis	4/100	128/28814	0.0010481	0.0108408	0.0068248	Thbs1/Itgam/Slamf1/Cd74	4
BP	GO:0045060	negative thymic T cell selection	2/100	14/28814	0.00105602	0.0108408	0.0068248	Ptprc/Cd74	2
BP	GO:1903238	positive regulation of leukocyte tethering or rolling	2/100	14/28814	0.00105602	0.0108408	0.0068248	Itga4/Capn1	2
BP	GO:0009100	glycoprotein metabolic process	6/100	332/28814	0.00107537	0.0109305	0.00688127	Rpn2/Insr/Stt3b/Ncstn/Manba/Oga	6
BP	GO:0045637	regulation of myeloid cell differentiation	5/100	222/28814	0.00107914	0.0109305	0.00688127	Pik3r1/Clec2d/Ceacam1/Itgam/Cd74	5
BP	GO:0050871	positive regulation of B cell activation	5/100	222/28814	0.00107914	0.0109305	0.00688127	Tlr9/Cd38/Ptprc/Trbc1/Cd74	5
BP	GO:0007015	actin filament organization	7/100	458/28814	0.0011008	0.0110477	0.00695502	Pik3r1/Pak2/Cd47/Capn1/Pecam1/Sptbn1/Stmn1	7
BP	GO:0032103	positive regulation of response to external stimulus	7/100	458/28814	0.0011008	0.0110477	0.00695502	Tlr9/Ctsc/Cd47/Thbs1/Cd226/Slamf1/Cd74	7
BP	GO:0052126	movement in host environment	4/100	130/28814	0.0011101	0.0110477	0.00695502	Slc3a2/Insr/Ceacam1/Cd74	4
BP	GO:1990266	neutrophil migration	4/100	130/28814	0.0011101	0.0110477	0.00695502	Pecam1/Itgam/Cd74/Cd177	4
BP	GO:0051592	response to calcium ion	4/100	131/28814	0.00114204	0.0112976	0.00711235	Stim1/Thbs1/Ncstn/Cpne3	4
BP	GO:0071622	regulation of granulocyte chemotaxis	3/100	59/28814	0.00114513	0.0112976	0.00711235	Thbs1/Slamf1/Cd74	3
BP	GO:0070374	positive regulation of ERK1 and ERK2 cascade	5/100	227/28814	0.00119118	0.0117013	0.0073665	Nptn/Ptprc/Cd36/Slamf1/Cd74	5
BP	GO:2001238	positive regulation of extrinsic apoptotic signaling pathway	3/100	60/28814	0.00120238	0.0117137	0.00737429	Ptprc/Pak2/Thbs1	3
BP	GO:0050868	negative regulation of T cell activation	4/100	133/28814	0.00120786	0.0117137	0.00737429	Cd86/H2-Ab1/Ceacam1/Cd74	4
BP	GO:0061041	regulation of wound healing	4/100	133/28814	0.00120786	0.0117137	0.00737429	Cd36/Thbs1/Ceacam1/F11	4
BP	GO:0043383	negative T cell selection	2/100	15/28814	0.00121573	0.01174	0.00739087	Ptprc/Cd74	2
BP	GO:0051235	maintenance of location	6/100	342/28814	0.00125153	0.0120347	0.00757644	Cd19/Ptprc/Itpr2/Osbpl11/Cd36/Rnf213	6
BP	GO:0032609	interferon-gamma production	4/100	138/28814	0.00138394	0.0127906	0.0080523	Tlr9/Cd47/Cd226/Slamf1	4
BP	GO:0042269	regulation of natural killer cell mediated cytotoxicity	3/100	63/28814	0.00138486	0.0127906	0.0080523	Clec2d/Ceacam1/Cd226	3
BP	GO:0023035	CD40 signaling pathway	2/100	16/28814	0.00138626	0.0127906	0.0080523	Cd86/Slamf1	2
BP	GO:0030238	male sex determination	2/100	16/28814	0.00138626	0.0127906	0.0080523	Sf1/Insr	2
BP	GO:0031115	negative regulation of microtubule polymerization	2/100	16/28814	0.00138626	0.0127906	0.0080523	Arhgef7/Stmn1	2
BP	GO:0043312	neutrophil degranulation	2/100	16/28814	0.00138626	0.0127906	0.0080523	Itgam/Cd177	2
BP	GO:0070593	dendrite self-avoidance	2/100	16/28814	0.00138626	0.0127906	0.0080523	Nptn/Emb	2
BP	GO:1902001	fatty acid transmembrane transport	2/100	16/28814	0.00138626	0.0127906	0.0080523	Cd36/Thbs1	2
BP	GO:1902165	regulation of intrinsic apoptotic signaling pathway in response to DNA damage by p53 class mediator	2/100	16/28814	0.00138626	0.0127906	0.0080523	Steap3/Cd74	2
BP	GO:1902563	regulation of neutrophil activation	2/100	16/28814	0.00138626	0.0127906	0.0080523	Itgam/Cd177	2
BP	GO:0034341	response to interferon-gamma	4/100	139/28814	0.0014212	0.0130601	0.00822194	H2-Ab1/Cd47/Cd74/Parp14	4
BP	GO:2000112	regulation of cellular macromolecule biosynthetic process	7/100	481/28814	0.00145763	0.0133411	0.00839886	Cnot10/Insr/Mov10/Cd36/Thbs1/Ncstn/Oga	7
BP	GO:0002468	dendritic cell antigen processing and presentation	2/100	17/28814	0.00156755	0.0138299	0.00870656	Thbs1/Cd74	2
BP	GO:0010935	regulation of macrophage cytokine production	2/100	17/28814	0.00156755	0.0138299	0.00870656	Cd36/Cd74	2
BP	GO:0019430	removal of superoxide radicals	2/100	17/28814	0.00156755	0.0138299	0.00870656	Mpo/Cd36	2
BP	GO:0033194	response to hydroperoxide	2/100	17/28814	0.00156755	0.0138299	0.00870656	Cd38/Cd36	2
BP	GO:0038093	Fc receptor signaling pathway	2/100	17/28814	0.00156755	0.0138299	0.00870656	Ptprc/Cd47	2
BP	GO:0045059	positive thymic T cell selection	2/100	17/28814	0.00156755	0.0138299	0.00870656	Ptprc/Cd74	2
BP	GO:0045725	positive regulation of glycogen biosynthetic process	2/100	17/28814	0.00156755	0.0138299	0.00870656	Insr/Cd36	2
BP	GO:0034614	cellular response to reactive oxygen species	4/100	143/28814	0.00157721	0.0138299	0.00870656	Psap/Mpo/Cd36/Capn1	4
BP	GO:0045860	positive regulation of protein kinase activity	6/100	358/28814	0.0015784	0.0138299	0.00870656	Tlr9/Cd86/Ptprc/Insr/Thbs1/Ceacam1	6
BP	GO:0097191	extrinsic apoptotic signaling pathway	5/100	242/28814	0.00157916	0.0138299	0.00870656	Pik3r1/Ptprc/Pak2/Thbs1/Tmc8	5
BP	GO:0002715	regulation of natural killer cell mediated immunity	3/100	66/28814	0.00158385	0.0138299	0.00870656	Clec2d/Ceacam1/Cd226	3
BP	GO:0072665	protein localization to vacuole	3/100	66/28814	0.00158385	0.0138299	0.00870656	Vps41/Lamp2/M6pr	3
BP	GO:0032663	regulation of interleukin-2 production	3/100	67/28814	0.00165395	0.0143868	0.00905717	Ptprc/Ceacam1/Sptbn1	3
BP	GO:0030837	negative regulation of actin filament polymerization	3/100	68/28814	0.00172595	0.0149067	0.00938449	Capn1/Pecam1/Sptbn1	3
BP	GO:0002456	T cell mediated immunity	4/100	147/28814	0.00174478	0.0149067	0.00938449	Ptprc/Ctsc/H2-D1/Slamf1	4
BP	GO:1901136	carbohydrate derivative catabolic process	4/100	147/28814	0.00174478	0.0149067	0.00938449	Psap/Gns/Stt3b/Manba	4
BP	GO:1903038	negative regulation of leukocyte cell-cell adhesion	4/100	147/28814	0.00174478	0.0149067	0.00938449	Cd86/H2-Ab1/Ceacam1/Cd74	4
BP	GO:0050855	regulation of B cell receptor signaling pathway	2/100	18/28814	0.00175951	0.0149067	0.00938449	Cd19/Cd22	2
BP	GO:0070486	leukocyte aggregation	2/100	18/28814	0.00175951	0.0149067	0.00938449	Cd47/Thbs1	2
BP	GO:0072672	neutrophil extravasation	2/100	18/28814	0.00175951	0.0149067	0.00938449	Pecam1/Cd177	2
BP	GO:0071677	positive regulation of mononuclear cell migration	3/100	69/28814	0.00179989	0.0151924	0.00956435	Itga4/Cd47/Slamf1	3
BP	GO:0043462	regulation of ATP-dependent activity	3/100	70/28814	0.00187578	0.0157449	0.00991214	Tlr9/Atp1b3/Tor1aip1	3
BP	GO:0002831	regulation of response to biotic stimulus	6/100	371/28814	0.00188883	0.0157449	0.00991214	Tlr9/Clec2d/Ceacam1/Cd226/Cd74/Parp14	6
BP	GO:0034764	positive regulation of transmembrane transport	5/100	253/28814	0.00191767	0.0157449	0.00991214	Cd19/Atp1b3/Stim1/Insr/Oga	5
BP	GO:0051701	biological process involved in interaction with host	4/100	151/28814	0.00192432	0.0157449	0.00991214	Slc3a2/Insr/Ceacam1/Cd74	4
BP	GO:0001913	T cell mediated cytotoxicity	3/100	71/28814	0.00195364	0.0157449	0.00991214	Ptprc/Ctsc/H2-D1	3
BP	GO:0002827	positive regulation of T-helper 1 type immune response	2/100	19/28814	0.00196207	0.0157449	0.00991214	H2-Ab1/Slamf1	2
BP	GO:0010934	macrophage cytokine production	2/100	19/28814	0.00196207	0.0157449	0.00991214	Cd36/Cd74	2
BP	GO:0042730	fibrinolysis	2/100	19/28814	0.00196207	0.0157449	0.00991214	Thbs1/F11	2
BP	GO:0044539	long-chain fatty acid import into cell	2/100	19/28814	0.00196207	0.0157449	0.00991214	Cd36/Thbs1	2
BP	GO:0045779	negative regulation of bone resorption	2/100	19/28814	0.00196207	0.0157449	0.00991214	Cd38/Ceacam1	2
BP	GO:0060123	regulation of growth hormone secretion	2/100	19/28814	0.00196207	0.0157449	0.00991214	Arhgef7/Oga	2
BP	GO:0070875	positive regulation of glycogen metabolic process	2/100	19/28814	0.00196207	0.0157449	0.00991214	Insr/Cd36	2
BP	GO:0071450	cellular response to oxygen radical	2/100	19/28814	0.00196207	0.0157449	0.00991214	Mpo/Cd36	2
BP	GO:0071451	cellular response to superoxide	2/100	19/28814	0.00196207	0.0157449	0.00991214	Mpo/Cd36	2
BP	GO:0045428	regulation of nitric oxide biosynthetic process	3/100	72/28814	0.00203348	0.0162607	0.0102369	Cd47/Insr/Cd36	3
BP	GO:0061045	negative regulation of wound healing	3/100	73/28814	0.00211533	0.0168561	0.0106117	Thbs1/Ceacam1/F11	3
BP	GO:0032695	negative regulation of interleukin-12 production	2/100	20/28814	0.00217515	0.0171528	0.0107985	Thbs1/Slamf1	2
BP	GO:0140354	lipid import into cell	2/100	20/28814	0.00217515	0.0171528	0.0107985	Cd36/Thbs1	2
BP	GO:1903236	regulation of leukocyte tethering or rolling	2/100	20/28814	0.00217515	0.0171528	0.0107985	Itga4/Capn1	2
BP	GO:0032623	interleukin-2 production	3/100	74/28814	0.0021992	0.0172827	0.0108803	Ptprc/Ceacam1/Sptbn1	3
BP	GO:0042130	negative regulation of T cell proliferation	3/100	75/28814	0.00228511	0.0178961	0.0112664	Cd86/H2-Ab1/Ceacam1	3
BP	GO:0080164	regulation of nitric oxide metabolic process	3/100	76/28814	0.00237308	0.018222	0.0114716	Cd47/Insr/Cd36	3
BP	GO:0006898	receptor-mediated endocytosis	5/100	266/28814	0.00238295	0.018222	0.0114716	Itga4/Insr/Cd36/Ceacam1/Itgam	5
BP	GO:0006622	protein targeting to lysosome	2/100	21/28814	0.00239869	0.018222	0.0114716	Lamp2/M6pr	2
BP	GO:0010666	positive regulation of cardiac muscle cell apoptotic process	2/100	21/28814	0.00239869	0.018222	0.0114716	Capn2/Capn1	2
BP	GO:0030194	positive regulation of blood coagulation	2/100	21/28814	0.00239869	0.018222	0.0114716	Cd36/Thbs1	2
BP	GO:0046851	negative regulation of bone remodeling	2/100	21/28814	0.00239869	0.018222	0.0114716	Cd38/Ceacam1	2
BP	GO:0150146	cell junction disassembly	2/100	21/28814	0.00239869	0.018222	0.0114716	Pik3r1/Itgam	2
BP	GO:1900048	positive regulation of hemostasis	2/100	21/28814	0.00239869	0.018222	0.0114716	Cd36/Thbs1	2
BP	GO:2000353	positive regulation of endothelial cell apoptotic process	2/100	21/28814	0.00239869	0.018222	0.0114716	Itga4/Thbs1	2
BP	GO:0046635	positive regulation of alpha-beta T cell activation	3/100	77/28814	0.00246311	0.0186493	0.0117406	Ptprc/H2-Ab1/Ceacam1	3
BP	GO:0032677	regulation of interleukin-8 production	3/100	78/28814	0.00255524	0.0192191	0.0120993	Tlr9/Ptprc/Cd74	3
BP	GO:0045453	bone resorption	3/100	78/28814	0.00255524	0.0192191	0.0120993	Tpp1/Cd38/Ceacam1	3
BP	GO:0009101	glycoprotein biosynthetic process	5/100	272/28814	0.00262332	0.0194165	0.0122236	Rpn2/Insr/Stt3b/Ncstn/Oga	5
BP	GO:0000303	response to superoxide	2/100	22/28814	0.0026326	0.0194165	0.0122236	Mpo/Cd36	2
BP	GO:0002283	neutrophil activation involved in immune response	2/100	22/28814	0.0026326	0.0194165	0.0122236	Itgam/Cd177	2
BP	GO:0010663	positive regulation of striated muscle cell apoptotic process	2/100	22/28814	0.0026326	0.0194165	0.0122236	Capn2/Capn1	2
BP	GO:0030252	growth hormone secretion	2/100	22/28814	0.0026326	0.0194165	0.0122236	Arhgef7/Oga	2
BP	GO:0061081	positive regulation of myeloid leukocyte cytokine production involved in immune response	2/100	22/28814	0.0026326	0.0194165	0.0122236	Cd36/Cd74	2
BP	GO:0032637	interleukin-8 production	3/100	79/28814	0.00264947	0.0194432	0.0122404	Tlr9/Ptprc/Cd74	3
BP	GO:0002708	positive regulation of lymphocyte mediated immunity	4/100	165/28814	0.00265328	0.0194432	0.0122404	Ptprc/H2-D1/Cd226/Slamf1	4
BP	GO:0034599	cellular response to oxidative stress	5/100	274/28814	0.00270722	0.0197749	0.0124492	Psap/Mpo/Cd36/Capn1/Itgam	5
BP	GO:0051258	protein polymerization	5/100	276/28814	0.00279305	0.0203366	0.0128029	Arhgef7/Capn1/Pecam1/Sptbn1/Stmn1	5
BP	GO:0045670	regulation of osteoclast differentiation	3/100	81/28814	0.00284431	0.0206172	0.0129795	Pik3r1/Clec2d/Ceacam1	3
BP	GO:0032102	negative regulation of response to external stimulus	6/100	403/28814	0.00284969	0.0206172	0.0129795	Clec2d/Thbs1/Ceacam1/Psma1/Parp14/F11	6
BP	GO:0000305	response to oxygen radical	2/100	23/28814	0.00287682	0.0206172	0.0129795	Mpo/Cd36	2
BP	GO:0006516	glycoprotein catabolic process	2/100	23/28814	0.00287682	0.0206172	0.0129795	Stt3b/Manba	2
BP	GO:0010560	positive regulation of glycoprotein biosynthetic process	2/100	23/28814	0.00287682	0.0206172	0.0129795	Insr/Ncstn	2
BP	GO:0002711	positive regulation of T cell mediated immunity	3/100	82/28814	0.00294495	0.0209721	0.0132029	Ptprc/H2-D1/Slamf1	3
BP	GO:0051250	negative regulation of lymphocyte activation	4/100	170/28814	0.00295395	0.0209721	0.0132029	Cd86/H2-Ab1/Ceacam1/Cd74	4
BP	GO:2001236	regulation of extrinsic apoptotic signaling pathway	4/100	170/28814	0.00295395	0.0209721	0.0132029	Ptprc/Pak2/Thbs1/Tmc8	4
BP	GO:0051607	defense response to virus	5/100	281/28814	0.00301624	0.0213208	0.0134225	Tlr9/Cd86/Ptprc/Mov10/Itgax	5
BP	GO:0008625	extrinsic apoptotic signaling pathway via death domain receptors	3/100	83/28814	0.00304776	0.0213208	0.0134225	Pik3r1/Thbs1/Tmc8	3
BP	GO:0140546	defense response to symbiont	5/100	282/28814	0.00306238	0.0213208	0.0134225	Tlr9/Cd86/Ptprc/Mov10/Itgax	5
BP	GO:0006979	response to oxidative stress	6/100	409/28814	0.00306446	0.0213208	0.0134225	Cd38/Psap/Mpo/Cd36/Capn1/Itgam	6
BP	GO:0007596	blood coagulation	4/100	172/28814	0.00308047	0.0213208	0.0134225	Cd36/Thbs1/Ceacam1/F11	4
BP	GO:0002693	positive regulation of cellular extravasation	2/100	24/28814	0.00313128	0.0213208	0.0134225	Cd47/Pecam1	2
BP	GO:0002710	negative regulation of T cell mediated immunity	2/100	24/28814	0.00313128	0.0213208	0.0134225	Ptprc/Slamf1	2
BP	GO:0032930	positive regulation of superoxide anion generation	2/100	24/28814	0.00313128	0.0213208	0.0134225	Itgam/Cd177	2
BP	GO:0045953	negative regulation of natural killer cell mediated cytotoxicity	2/100	24/28814	0.00313128	0.0213208	0.0134225	Clec2d/Ceacam1	2
BP	GO:0050820	positive regulation of coagulation	2/100	24/28814	0.00313128	0.0213208	0.0134225	Cd36/Thbs1	2
BP	GO:0098869	cellular oxidant detoxification	2/100	24/28814	0.00313128	0.0213208	0.0134225	Mpo/Cd36	2
BP	GO:1903020	positive regulation of glycoprotein metabolic process	2/100	24/28814	0.00313128	0.0213208	0.0134225	Insr/Ncstn	2
BP	GO:0051017	actin filament bundle assembly	4/100	173/28814	0.0031451	0.0213208	0.0134225	Pik3r1/Pak2/Cd47/Stmn1	4
BP	GO:0006809	nitric oxide biosynthetic process	3/100	84/28814	0.00315275	0.0213208	0.0134225	Cd47/Insr/Cd36	3
BP	GO:0045824	negative regulation of innate immune response	3/100	84/28814	0.00315275	0.0213208	0.0134225	Clec2d/Ceacam1/Parp14	3
BP	GO:0050848	regulation of calcium-mediated signaling	3/100	84/28814	0.00315275	0.0213208	0.0134225	Itgal/Ceacam1/Cd22	3
BP	GO:1903034	regulation of response to wounding	4/100	174/28814	0.00321065	0.0216482	0.0136285	Cd36/Thbs1/Ceacam1/F11	4
BP	GO:0001894	tissue homeostasis	5/100	286/28814	0.00325205	0.0218379	0.013748	Tlr9/Tpp1/Cd38/Ceacam1/Lipa	5
BP	GO:0007599	hemostasis	4/100	175/28814	0.00327713	0.0218379	0.013748	Cd36/Thbs1/Ceacam1/F11	4
BP	GO:0042552	myelination	4/100	175/28814	0.00327713	0.0218379	0.013748	Psap/Ctsc/Ncstn/Itgax	4
BP	GO:0050817	coagulation	4/100	175/28814	0.00327713	0.0218379	0.013748	Cd36/Thbs1/Ceacam1/F11	4
BP	GO:0061572	actin filament bundle organization	4/100	176/28814	0.00334454	0.0221754	0.0139605	Pik3r1/Pak2/Cd47/Stmn1	4
BP	GO:0032729	positive regulation of interferon-gamma production	3/100	86/28814	0.00336935	0.0221754	0.0139605	Tlr9/Cd226/Slamf1	3
BP	GO:0002716	negative regulation of natural killer cell mediated immunity	2/100	25/28814	0.00339589	0.0221754	0.0139605	Clec2d/Ceacam1	2
BP	GO:0007263	nitric oxide mediated signal transduction	2/100	25/28814	0.00339589	0.0221754	0.0139605	Cd36/Thbs1	2
BP	GO:0010759	positive regulation of macrophage chemotaxis	2/100	25/28814	0.00339589	0.0221754	0.0139605	Thbs1/Slamf1	2
BP	GO:0010884	positive regulation of lipid storage	2/100	25/28814	0.00339589	0.0221754	0.0139605	Osbpl11/Cd36	2
BP	GO:0150105	protein localization to cell-cell junction	2/100	25/28814	0.00339589	0.0221754	0.0139605	Pak2/Pecam1	2
BP	GO:0002221	pattern recognition receptor signaling pathway	4/100	177/28814	0.00341289	0.0222228	0.0139903	Tlr9/Cd86/Erbin/Cd36	4
BP	GO:0042267	natural killer cell mediated cytotoxicity	3/100	87/28814	0.00348097	0.0224813	0.014153	Clec2d/Ceacam1/Cd226	3
BP	GO:0007272	ensheathment of neurons	4/100	178/28814	0.00348218	0.0224813	0.014153	Psap/Ctsc/Ncstn/Itgax	4
BP	GO:0008366	axon ensheathment	4/100	178/28814	0.00348218	0.0224813	0.014153	Psap/Ctsc/Ncstn/Itgax	4
BP	GO:0060402	calcium ion transport into cytosol	4/100	179/28814	0.00355243	0.02287	0.0143977	Cd19/Ptprc/Itpr2/Oga	4
BP	GO:0050766	positive regulation of phagocytosis	3/100	88/28814	0.00359484	0.0230779	0.0145286	Ptprc/Cd47/Cd36	3
BP	GO:0002523	leukocyte migration involved in inflammatory response	2/100	26/28814	0.00367058	0.0233016	0.0146694	Itgam/Slamf1	2
BP	GO:0045730	respiratory burst	2/100	26/28814	0.00367058	0.0233016	0.0146694	Mpo/Insr	2
BP	GO:0050857	positive regulation of antigen receptor-mediated signaling pathway	2/100	26/28814	0.00367058	0.0233016	0.0146694	Ptprc/Cd226	2
BP	GO:1904996	positive regulation of leukocyte adhesion to vascular endothelial cell	2/100	26/28814	0.00367058	0.0233016	0.0146694	Itga4/Capn1	2
BP	GO:0045638	negative regulation of myeloid cell differentiation	3/100	89/28814	0.00371097	0.0234925	0.0147896	Pik3r1/Clec2d/Ceacam1	3
BP	GO:0008037	cell recognition	5/100	297/28814	0.00381721	0.0239756	0.0150937	Nptn/Emb/Cd47/Cd36/Trbc1	5
BP	GO:0002228	natural killer cell mediated immunity	3/100	90/28814	0.00382936	0.0239756	0.0150937	Clec2d/Ceacam1/Cd226	3
BP	GO:0019915	lipid storage	3/100	90/28814	0.00382936	0.0239756	0.0150937	Osbpl11/Cd36/Rnf213	3
BP	GO:0046209	nitric oxide metabolic process	3/100	90/28814	0.00382936	0.0239756	0.0150937	Cd47/Insr/Cd36	3
BP	GO:1900407	regulation of cellular response to oxidative stress	3/100	91/28814	0.00395003	0.0244285	0.0153789	Psap/Cd36/Itgam	3
BP	GO:0031639	plasminogen activation	2/100	27/28814	0.0039553	0.0244285	0.0153789	Thbs1/F11	2
BP	GO:0032703	negative regulation of interleukin-2 production	2/100	27/28814	0.0039553	0.0244285	0.0153789	Ptprc/Ceacam1	2
BP	GO:0042104	positive regulation of activated T cell proliferation	2/100	27/28814	0.0039553	0.0244285	0.0153789	Cd86/Slamf1	2
BP	GO:0048266	behavioral response to pain	2/100	27/28814	0.0039553	0.0244285	0.0153789	Thbs1/Capn2	2
BP	GO:0070588	calcium ion transmembrane transport	5/100	300/28814	0.00398284	0.0245322	0.0154441	Tlr9/Cd19/Ptprc/Stim1/Itpr2	5
BP	GO:0045834	positive regulation of lipid metabolic process	4/100	185/28814	0.00399423	0.024536	0.0154466	Cd19/Cd36/Capn2/Cd74	4
BP	GO:0046631	alpha-beta T cell activation	4/100	186/28814	0.00407131	0.024753	0.0155832	Ptprc/Psap/H2-Ab1/Ceacam1	4
BP	GO:0050672	negative regulation of lymphocyte proliferation	3/100	92/28814	0.004073	0.024753	0.0155832	Cd86/H2-Ab1/Ceacam1	3
BP	GO:1903035	negative regulation of response to wounding	3/100	92/28814	0.004073	0.024753	0.0155832	Thbs1/Ceacam1/F11	3
BP	GO:2001057	reactive nitrogen species metabolic process	3/100	92/28814	0.004073	0.024753	0.0155832	Cd47/Insr/Cd36	3
BP	GO:0031349	positive regulation of defense response	5/100	302/28814	0.00409608	0.0248271	0.0156298	Tlr9/Ctsc/Cd47/Cd226/Cd74	5
BP	GO:0032388	positive regulation of intracellular transport	4/100	187/28814	0.0041494	0.0250835	0.0157912	Pik3r1/Xpo4/Pgap1/Itgam	4
BP	GO:0032945	negative regulation of mononuclear cell proliferation	3/100	93/28814	0.00419828	0.025223	0.0158791	Cd86/H2-Ab1/Ceacam1	3
BP	GO:0007530	sex determination	2/100	28/28814	0.00424996	0.025223	0.0158791	Sf1/Insr	2
BP	GO:0010955	negative regulation of protein processing	2/100	28/28814	0.00424996	0.025223	0.0158791	Thbs1/Glg1	2
BP	GO:0032928	regulation of superoxide anion generation	2/100	28/28814	0.00424996	0.025223	0.0158791	Itgam/Cd177	2
BP	GO:0045061	thymic T cell selection	2/100	28/28814	0.00424996	0.025223	0.0158791	Ptprc/Cd74	2
BP	GO:0046641	positive regulation of alpha-beta T cell proliferation	2/100	28/28814	0.00424996	0.025223	0.0158791	Ptprc/Ceacam1	2
BP	GO:1903318	negative regulation of protein maturation	2/100	28/28814	0.00424996	0.025223	0.0158791	Thbs1/Glg1	2
BP	GO:0030099	myeloid cell differentiation	6/100	439/28814	0.00432483	0.0256007	0.0161169	Pik3r1/Clec2d/Atp6ap1/Ceacam1/Itgam/Cd74	6
BP	GO:0006816	calcium ion transport	6/100	440/28814	0.00437255	0.0258162	0.0162525	Tlr9/Cd19/Ptprc/Stim1/Itpr2/Oga	6
BP	GO:0045765	regulation of angiogenesis	5/100	307/28814	0.00438925	0.0258478	0.0162724	Stim1/Cd36/Thbs1/Ceacam1/Itgax	5
BP	GO:0000302	response to reactive oxygen species	4/100	191/28814	0.00447185	0.0261988	0.0164934	Psap/Mpo/Cd36/Capn1	4
BP	GO:0098739	import across plasma membrane	4/100	191/28814	0.00447185	0.0261988	0.0164934	Atp1b3/Slc3a2/Cd36/Thbs1	4
BP	GO:0002837	regulation of immune response to tumor cell	2/100	29/28814	0.00455449	0.0264788	0.0166696	Ceacam1/Cd226	2
BP	GO:0002888	positive regulation of myeloid leukocyte mediated immunity	2/100	29/28814	0.00455449	0.0264788	0.0166696	Itgam/Cd177	2
BP	GO:0034104	negative regulation of tissue remodeling	2/100	29/28814	0.00455449	0.0264788	0.0166696	Cd38/Ceacam1	2
BP	GO:1901342	regulation of vasculature development	5/100	311/28814	0.00463434	0.0268744	0.0169187	Stim1/Cd36/Thbs1/Ceacam1/Itgax	5
BP	GO:0002532	production of molecular mediator involved in inflammatory response	3/100	97/28814	0.00472273	0.0272483	0.0171541	Pbxip1/Pld3/Pld4	3
BP	GO:0010660	regulation of muscle cell apoptotic process	3/100	97/28814	0.00472273	0.0272483	0.0171541	Pik3r1/Capn2/Capn1	3
BP	GO:0031647	regulation of protein stability	5/100	313/28814	0.00476047	0.0273277	0.0172041	Pik3r1/Atp1b3/Lamp2/Ifi30/Cd74	5
BP	GO:1901653	cellular response to peptide	5/100	313/28814	0.00476047	0.0273277	0.0172041	Pik3r1/Itga4/Insr/Cd36/Ceacam1	5
BP	GO:0010876	lipid localization	6/100	449/28814	0.00481979	0.0275336	0.0173337	Psap/Osbpl11/Cd36/Thbs1/Rnf213/Ceacam1	6
BP	GO:0070664	negative regulation of leukocyte proliferation	3/100	98/28814	0.00485973	0.0275336	0.0173337	Cd86/H2-Ab1/Ceacam1	3
BP	GO:1901222	regulation of NIK/NF-kappaB signaling	3/100	98/28814	0.00485973	0.0275336	0.0173337	Tlr9/Cd86/Capn1	3
BP	GO:0005979	regulation of glycogen biosynthetic process	2/100	30/28814	0.00486882	0.0275336	0.0173337	Insr/Cd36	2
BP	GO:0010962	regulation of glucan biosynthetic process	2/100	30/28814	0.00486882	0.0275336	0.0173337	Insr/Cd36	2
BP	GO:0043032	positive regulation of macrophage activation	2/100	30/28814	0.00486882	0.0275336	0.0173337	Ctsc/Thbs1	2
BP	GO:0019722	calcium-mediated signaling	4/100	196/28814	0.00489816	0.027631	0.017395	Ptprc/Itgal/Ceacam1/Cd22	4
BP	GO:0002690	positive regulation of leukocyte chemotaxis	3/100	99/28814	0.00499912	0.0281309	0.0177097	Thbs1/Slamf1/Cd74	3
BP	GO:1902882	regulation of response to oxidative stress	3/100	100/28814	0.0051409	0.0288574	0.0181671	Psap/Cd36/Itgam	3
BP	GO:0006911	phagocytosis, engulfment	4/100	199/28814	0.00516662	0.0289305	0.0182131	Cd36/Trbc1/Thbs1/Itgam	4
BP	GO:0061082	myeloid leukocyte cytokine production	2/100	31/28814	0.00519288	0.0289354	0.0182162	Cd36/Cd74	2
BP	GO:1905523	positive regulation of macrophage migration	2/100	31/28814	0.00519288	0.0289354	0.0182162	Thbs1/Slamf1	2
BP	GO:0062207	regulation of pattern recognition receptor signaling pathway	3/100	101/28814	0.00528509	0.0293303	0.0184648	Tlr9/Erbin/Cd36	3
BP	GO:0051222	positive regulation of protein transport	5/100	321/28814	0.00528949	0.0293303	0.0184648	Pik3r1/Cd38/Xpo4/Itgam/Oga	5
BP	GO:0060401	cytosolic calcium ion transport	4/100	201/28814	0.00535098	0.0295992	0.0186341	Cd19/Ptprc/Itpr2/Oga	4
BP	GO:0010657	muscle cell apoptotic process	3/100	102/28814	0.00543169	0.0299004	0.0188237	Pik3r1/Capn2/Capn1	3
BP	GO:0042116	macrophage activation	3/100	102/28814	0.00543169	0.0299004	0.0188237	Ctsc/Thbs1/Itgam	3
BP	GO:0002695	negative regulation of leukocyte activation	4/100	202/28814	0.00544478	0.0299004	0.0188237	Cd86/H2-Ab1/Ceacam1/Cd74	4
BP	GO:0002418	immune response to tumor cell	2/100	32/28814	0.00552661	0.0302032	0.0190143	Ceacam1/Cd226	2
BP	GO:0002825	regulation of T-helper 1 type immune response	2/100	32/28814	0.00552661	0.0302032	0.0190143	H2-Ab1/Slamf1	2
BP	GO:0046890	regulation of lipid biosynthetic process	4/100	203/28814	0.00553968	0.0302032	0.0190143	Sf1/Capn2/Ceacam1/Cd74	4
BP	GO:0046849	bone remodeling	3/100	104/28814	0.00573219	0.0311782	0.0196281	Tpp1/Cd38/Ceacam1	3
BP	GO:0002834	regulation of response to tumor cell	2/100	33/28814	0.00586993	0.0316255	0.0199097	Ceacam1/Cd226	2
BP	GO:0040036	regulation of fibroblast growth factor receptor signaling pathway	2/100	33/28814	0.00586993	0.0316255	0.0199097	Nptn/Thbs1	2
BP	GO:1902253	regulation of intrinsic apoptotic signaling pathway by p53 class mediator	2/100	33/28814	0.00586993	0.0316255	0.0199097	Steap3/Cd74	2
BP	GO:1904646	cellular response to amyloid-beta	2/100	33/28814	0.00586993	0.0316255	0.0199097	Itga4/Cd36	2
BP	GO:0099024	plasma membrane invagination	4/100	208/28814	0.00603081	0.0324156	0.0204071	Cd36/Trbc1/Thbs1/Itgam	4
BP	GO:0010758	regulation of macrophage chemotaxis	2/100	34/28814	0.00622277	0.0332904	0.0209578	Thbs1/Slamf1	2
BP	GO:1904994	regulation of leukocyte adhesion to vascular endothelial cell	2/100	34/28814	0.00622277	0.0332904	0.0209578	Itga4/Capn1	2
BP	GO:0033555	multicellular organismal response to stress	3/100	108/28814	0.00636264	0.0339589	0.0213787	Thbs1/Capn2/Vdac3	3
BP	GO:0062197	cellular response to chemical stress	5/100	336/28814	0.00639155	0.0340335	0.0214257	Psap/Mpo/Cd36/Capn1/Itgam	5
BP	GO:0009615	response to virus	5/100	337/28814	0.00647033	0.0342132	0.0215388	Tlr9/Cd86/Ptprc/Mov10/Itgax	5
BP	GO:0032386	regulation of intracellular transport	5/100	337/28814	0.00647033	0.0342132	0.0215388	Pik3r1/Xpo4/Cd36/Pgap1/Itgam	5
BP	GO:1904951	positive regulation of establishment of protein localization	5/100	337/28814	0.00647033	0.0342132	0.0215388	Pik3r1/Cd38/Xpo4/Itgam/Oga	5
BP	GO:0032755	positive regulation of interleukin-6 production	3/100	109/28814	0.00652645	0.03443	0.0216753	Tlr9/Cd36/Cd74	3
BP	GO:0043243	positive regulation of protein-containing complex disassembly	2/100	35/28814	0.00658507	0.0346591	0.0218195	Insr/Oga	2
BP	GO:0002709	regulation of T cell mediated immunity	3/100	111/28814	0.00686157	0.0357748	0.0225219	Ptprc/H2-D1/Slamf1	3
BP	GO:0030004	cellular monovalent inorganic cation homeostasis	3/100	111/28814	0.00686157	0.0357748	0.0225219	Tmem106b/Atp1b3/Atp6ap1	3
BP	GO:0032642	regulation of chemokine production	3/100	111/28814	0.00686157	0.0357748	0.0225219	Tlr9/Erbin/Cd74	3
BP	GO:0010324	membrane invagination	4/100	216/28814	0.00687555	0.0357748	0.0225219	Cd36/Trbc1/Thbs1/Itgam	4
BP	GO:0045216	cell-cell junction organization	4/100	216/28814	0.00687555	0.0357748	0.0225219	Pak2/Ceacam1/Pecam1/Cd177	4
BP	GO:0001779	natural killer cell differentiation	2/100	36/28814	0.00695675	0.0360328	0.0226843	Ptprc/Slamf1	2
BP	GO:1904037	positive regulation of epithelial cell apoptotic process	2/100	36/28814	0.00695675	0.0360328	0.0226843	Itga4/Thbs1	2
BP	GO:0071346	cellular response to interferon-gamma	3/100	112/28814	0.0070329	0.0363446	0.0228806	H2-Ab1/Cd47/Parp14	3
BP	GO:0008630	intrinsic apoptotic signaling pathway in response to DNA damage	3/100	113/28814	0.00720676	0.0370749	0.0233404	Pik3r1/Steap3/Cd74	3
BP	GO:0030101	natural killer cell activation	3/100	113/28814	0.00720676	0.0370749	0.0233404	Ptprc/Slamf7/Slamf1	3
BP	GO:0010661	positive regulation of muscle cell apoptotic process	2/100	37/28814	0.00733775	0.0373275	0.0234994	Capn2/Capn1	2
BP	GO:0016540	protein autoprocessing	2/100	37/28814	0.00733775	0.0373275	0.0234994	Capn2/Capn1	2
BP	GO:0019934	cGMP-mediated signaling	2/100	37/28814	0.00733775	0.0373275	0.0234994	Cd36/Thbs1	2
BP	GO:0050901	leukocyte tethering or rolling	2/100	37/28814	0.00733775	0.0373275	0.0234994	Itga4/Capn1	2
BP	GO:0070873	regulation of glycogen metabolic process	2/100	37/28814	0.00733775	0.0373275	0.0234994	Insr/Cd36	2
BP	GO:0007409	axonogenesis	6/100	493/28814	0.00750513	0.038094	0.0239819	Nptn/Emb/Pak2/Itga4/Rpl4/Stmn1	6
BP	GO:0002285	lymphocyte activation involved in immune response	4/100	222/28814	0.00755813	0.0382128	0.0240568	Cd19/Ptprc/Itgal/Cd74	4
BP	GO:0046634	regulation of alpha-beta T cell activation	3/100	115/28814	0.00756208	0.0382128	0.0240568	Ptprc/H2-Ab1/Ceacam1	3
BP	GO:0001953	negative regulation of cell-matrix adhesion	2/100	38/28814	0.007728	0.0386594	0.0243379	Pik3r1/Thbs1	2
BP	GO:0002701	negative regulation of production of molecular mediator of immune response	2/100	38/28814	0.007728	0.0386594	0.0243379	Cd22/Slamf1	2
BP	GO:1902229	regulation of intrinsic apoptotic signaling pathway in response to DNA damage	2/100	38/28814	0.007728	0.0386594	0.0243379	Steap3/Cd74	2
BP	GO:0001933	negative regulation of protein phosphorylation	5/100	352/28814	0.00773527	0.0386594	0.0243379	Ptprc/Insr/Ceacam1/Pecam1/Parp14	5
BP	GO:0071900	regulation of protein serine/threonine kinase activity	5/100	352/28814	0.00773527	0.0386594	0.0243379	Tlr9/Ptprc/Insr/Thbs1/Ceacam1	5
BP	GO:0042886	amide transport	5/100	353/28814	0.00782529	0.0390237	0.0245672	Cd38/Psap/Arhgef7/Oga/Cd74	5
BP	GO:0050866	negative regulation of cell activation	4/100	225/28814	0.00791558	0.0393878	0.0247964	Cd86/H2-Ab1/Ceacam1/Cd74	4
BP	GO:0006986	response to unfolded protein	3/100	118/28814	0.00811422	0.039919	0.0251309	Pik3r1/Stt3b/Thbs1	3
BP	GO:0032602	chemokine production	3/100	118/28814	0.00811422	0.039919	0.0251309	Tlr9/Erbin/Cd74	3
BP	GO:0038061	NIK/NF-kappaB signaling	3/100	118/28814	0.00811422	0.039919	0.0251309	Tlr9/Cd86/Capn1	3
BP	GO:0032743	positive regulation of interleukin-2 production	2/100	39/28814	0.00812743	0.039919	0.0251309	Ptprc/Sptbn1	2
BP	GO:0032885	regulation of polysaccharide biosynthetic process	2/100	39/28814	0.00812743	0.039919	0.0251309	Insr/Cd36	2
BP	GO:1904645	response to amyloid-beta	2/100	39/28814	0.00812743	0.039919	0.0251309	Itga4/Cd36	2
BP	GO:0033157	regulation of intracellular protein transport	4/100	227/28814	0.00815995	0.0399925	0.0251772	Pik3r1/Xpo4/Cd36/Itgam	4
BP	GO:0030595	leukocyte chemotaxis	4/100	228/28814	0.00828398	0.0402627	0.0253473	Thbs1/Itgam/Slamf1/Cd74	4
BP	GO:0002275	myeloid cell activation involved in immune response	3/100	119/28814	0.00830341	0.0402627	0.0253473	Itgam/Slamf1/Cd177	3
BP	GO:0002832	negative regulation of response to biotic stimulus	3/100	119/28814	0.00830341	0.0402627	0.0253473	Clec2d/Ceacam1/Parp14	3
BP	GO:0050764	regulation of phagocytosis	3/100	119/28814	0.00830341	0.0402627	0.0253473	Ptprc/Cd47/Cd36	3
BP	GO:0051209	release of sequestered calcium ion into cytosol	3/100	119/28814	0.00830341	0.0402627	0.0253473	Cd19/Ptprc/Itpr2	3
BP	GO:0051283	negative regulation of sequestering of calcium ion	3/100	120/28814	0.00849518	0.0408687	0.0257288	Cd19/Ptprc/Itpr2	3
BP	GO:0042119	neutrophil activation	2/100	40/28814	0.00853598	0.0408687	0.0257288	Itgam/Cd177	2
BP	GO:0043302	positive regulation of leukocyte degranulation	2/100	40/28814	0.00853598	0.0408687	0.0257288	Itgam/Cd177	2
BP	GO:0048265	response to pain	2/100	40/28814	0.00853598	0.0408687	0.0257288	Thbs1/Capn2	2
BP	GO:0050850	positive regulation of calcium-mediated signaling	2/100	40/28814	0.00853598	0.0408687	0.0257288	Itgal/Ceacam1	2
BP	GO:1903670	regulation of sprouting angiogenesis	2/100	40/28814	0.00853598	0.0408687	0.0257288	Thbs1/Ceacam1	2
BP	GO:1903532	positive regulation of secretion by cell	5/100	363/28814	0.00876598	0.0418819	0.0263666	Cd38/Arhgef7/Itgam/Oga/Cd177	5
BP	GO:0001776	leukocyte homeostasis	3/100	122/28814	0.00888651	0.0422805	0.0266175	Ceacam1/Itgam/Cd74	3
BP	GO:0051282	regulation of sequestering of calcium ion	3/100	122/28814	0.00888651	0.0422805	0.0266175	Cd19/Ptprc/Itpr2	3
BP	GO:0002446	neutrophil mediated immunity	2/100	41/28814	0.00895358	0.0423344	0.0266515	Itgam/Cd177	2
BP	GO:0043368	positive T cell selection	2/100	41/28814	0.00895358	0.0423344	0.0266515	Ptprc/Cd74	2
BP	GO:0043551	regulation of phosphatidylinositol 3-kinase activity	2/100	41/28814	0.00895358	0.0423344	0.0266515	Cd19/Pik3r1	2
BP	GO:0006644	phospholipid metabolic process	5/100	367/28814	0.00916328	0.0432363	0.0272193	Pik3r1/Plbd2/Plbd1/Pgap1/Capn2	5
BP	GO:0003018	vascular process in circulatory system	4/100	235/28814	0.0091869	0.0432582	0.027233	Cd38/Cd36/Ceacam1/Capn1	4
BP	GO:0002224	toll-like receptor signaling pathway	3/100	124/28814	0.00928826	0.0433769	0.0273078	Tlr9/Cd86/Cd36	3
BP	GO:0015718	monocarboxylic acid transport	3/100	124/28814	0.00928826	0.0433769	0.0273078	Emb/Cd36/Ceacam1	3
BP	GO:0051208	sequestering of calcium ion	3/100	124/28814	0.00928826	0.0433769	0.0273078	Cd19/Ptprc/Itpr2	3
BP	GO:0090277	positive regulation of peptide hormone secretion	3/100	124/28814	0.00928826	0.0433769	0.0273078	Cd38/Arhgef7/Oga	3
BP	GO:0001774	microglial cell activation	2/100	42/28814	0.00938016	0.0435384	0.0274095	Ctsc/Itgam	2
BP	GO:1901031	regulation of response to reactive oxygen species	2/100	42/28814	0.00938016	0.0435384	0.0274095	Psap/Cd36	2
BP	GO:1990748	cellular detoxification	2/100	42/28814	0.00938016	0.0435384	0.0274095	Mpo/Cd36	2
BP	GO:0030100	regulation of endocytosis	4/100	237/28814	0.0094562	0.0436853	0.027502	Insr/Cd36/Cd22/Cd177	4
BP	GO:0031668	cellular response to extracellular stimulus	4/100	237/28814	0.0094562	0.0436853	0.027502	Ptprc/Vps41/Itga4/Lamp2	4
BP	GO:1990778	protein localization to cell periphery	5/100	370/28814	0.00946931	0.0436853	0.027502	Pik3r1/Atp1b3/Rabep1/Atp6ap1/Sptbn1	5
BP	GO:0002040	sprouting angiogenesis	3/100	125/28814	0.00949306	0.0437064	0.0275152	Thbs1/Rnf213/Ceacam1	3
BP	GO:0048872	homeostasis of number of cells	5/100	372/28814	0.00967721	0.0444644	0.0279924	Ncstn/Ceacam1/Itgam/Lipa/Cd74	5
BP	GO:0002688	regulation of leukocyte chemotaxis	3/100	126/28814	0.00970048	0.0444817	0.0280033	Thbs1/Slamf1/Cd74	3
BP	GO:0002791	regulation of peptide secretion	4/100	239/28814	0.00973058	0.0445301	0.0280338	Cd38/Arhgef7/Oga/Cd74	4
BP	GO:0050878	regulation of body fluid levels	5/100	373/28814	0.00978233	0.0445615	0.0280535	Cd36/Thbs1/Ceacam1/Stmn1/F11	5
BP	GO:0032735	positive regulation of interleukin-12 production	2/100	43/28814	0.00981565	0.0445615	0.0280535	Tlr9/Cd36	2
BP	GO:0032781	positive regulation of ATP-dependent activity	2/100	43/28814	0.00981565	0.0445615	0.0280535	Atp1b3/Tor1aip1	2
BP	GO:0061462	protein localization to lysosome	2/100	43/28814	0.00981565	0.0445615	0.0280535	Lamp2/M6pr	2
BP	GO:0042060	wound healing	5/100	374/28814	0.00988823	0.0448017	0.0282048	Cd36/Thbs1/Ceacam1/Pecam1/F11	5
BP	GO:0043123	positive regulation of I-kappaB kinase/NF-kappaB signaling	3/100	127/28814	0.00991054	0.0448137	0.0282123	Tlr9/Cd36/Cd74	3
BP	GO:0031348	negative regulation of defense response	4/100	241/28814	0.0100101	0.0451743	0.0284393	Clec2d/Ceacam1/Psma1/Parp14	4
BP	GO:0002793	positive regulation of peptide secretion	3/100	128/28814	0.0101232	0.0455946	0.0287039	Cd38/Arhgef7/Oga	3
BP	GO:0090087	regulation of peptide transport	4/100	242/28814	0.0101518	0.0456331	0.0287281	Cd38/Arhgef7/Oga/Cd74	4
BP	GO:0005978	glycogen biosynthetic process	2/100	44/28814	0.01026	0.045669	0.0287508	Insr/Cd36	2
BP	GO:0009250	glucan biosynthetic process	2/100	44/28814	0.01026	0.045669	0.0287508	Insr/Cd36	2
BP	GO:0046006	regulation of activated T cell proliferation	2/100	44/28814	0.01026	0.045669	0.0287508	Cd86/Slamf1	2
BP	GO:0046326	positive regulation of glucose import	2/100	44/28814	0.01026	0.045669	0.0287508	Insr/Oga	2
BP	GO:0046640	regulation of alpha-beta T cell proliferation	2/100	44/28814	0.01026	0.045669	0.0287508	Ptprc/Ceacam1	2
BP	GO:0001952	regulation of cell-matrix adhesion	3/100	129/28814	0.0103386	0.0459291	0.0289145	Pik3r1/Cd36/Thbs1	3
BP	GO:0016236	macroautophagy	4/100	245/28814	0.0105847	0.0469309	0.0295452	Vps41/Rab1b/Lamp2/Rnf213	4
BP	GO:0042554	superoxide anion generation	2/100	45/28814	0.0107131	0.0472248	0.0297302	Itgam/Cd177	2
BP	GO:0042771	intrinsic apoptotic signaling pathway in response to DNA damage by p53 class mediator	2/100	45/28814	0.0107131	0.0472248	0.0297302	Steap3/Cd74	2
BP	GO:1905521	regulation of macrophage migration	2/100	45/28814	0.0107131	0.0472248	0.0297302	Thbs1/Slamf1	2
BP	GO:0046822	regulation of nucleocytoplasmic transport	3/100	131/28814	0.0107772	0.0474157	0.0298504	Pik3r1/Xpo4/Cd36	3
BP	GO:0043244	regulation of protein-containing complex disassembly	3/100	132/28814	0.0110006	0.0483049	0.0304102	Insr/Oga/Sptbn1	3
BP	GO:0002269	leukocyte activation involved in inflammatory response	2/100	46/28814	0.011175	0.0486955	0.0306561	Ctsc/Itgam	2
BP	GO:0015804	neutral amino acid transport	2/100	46/28814	0.011175	0.0486955	0.0306561	Slc3a2/Sfxn3	2
BP	GO:0032881	regulation of polysaccharide metabolic process	2/100	46/28814	0.011175	0.0486955	0.0306561	Insr/Cd36	2
BP	GO:0036230	granulocyte activation	2/100	46/28814	0.011175	0.0486955	0.0306561	Itgam/Cd177	2
BP	GO:0003158	endothelium development	3/100	133/28814	0.0112265	0.0488269	0.0307388	Ceacam1/Pecam1/Itgax	3
BP	GO:0002347	response to tumor cell	2/100	47/28814	0.0116455	0.0502652	0.0316443	Ceacam1/Cd226	2
BP	GO:0010907	positive regulation of glucose metabolic process	2/100	47/28814	0.0116455	0.0502652	0.0316443	Insr/Cd36	2
BP	GO:0043114	regulation of vascular permeability	2/100	47/28814	0.0116455	0.0502652	0.0316443	Ceacam1/Capn1	2
BP	GO:0043277	apoptotic cell clearance	2/100	47/28814	0.0116455	0.0502652	0.0316443	Cd36/Thbs1	2
BP	GO:0006869	lipid transport	5/100	390/28814	0.0116916	0.050369	0.0317096	Psap/Osbpl11/Cd36/Thbs1/Ceacam1	5
BP	GO:0007030	Golgi organization	3/100	136/28814	0.0119206	0.0511619	0.0322088	Tmed9/Arhgef7/Tmed4	3
BP	GO:0014065	phosphatidylinositol 3-kinase signaling	3/100	136/28814	0.0119206	0.0511619	0.0322088	Pik3r1/Insr/Ceacam1	3
BP	GO:0042304	regulation of fatty acid biosynthetic process	2/100	48/28814	0.0121246	0.0517877	0.0326028	Ceacam1/Cd74	2
BP	GO:0048246	macrophage chemotaxis	2/100	48/28814	0.0121246	0.0517877	0.0326028	Thbs1/Slamf1	2
BP	GO:0001959	regulation of cytokine-mediated signaling pathway	3/100	137/28814	0.0121573	0.0517877	0.0326028	Ptprc/Cd74/Parp14	3
BP	GO:0031623	receptor internalization	3/100	137/28814	0.0121573	0.0517877	0.0326028	Insr/Cd36/Ceacam1	3
BP	GO:0055076	transition metal ion homeostasis	3/100	138/28814	0.0123967	0.0526764	0.0331622	Steap3/Atp6ap1/Tmc8	3
BP	GO:0034976	response to endoplasmic reticulum stress	4/100	257/28814	0.0124352	0.0526764	0.0331622	Pik3r1/Hyou1/Stt3b/Thbs1	4
BP	GO:0090150	establishment of protein localization to membrane	4/100	257/28814	0.0124352	0.0526764	0.0331622	Atp6ap1/Itgam/Oga/Sptbn1	4
BP	GO:0051098	regulation of binding	5/100	397/28814	0.0125468	0.0527398	0.0332022	Arhgef7/Pbxip1/Itga4/Stmn1/Tmc8	5
BP	GO:0060348	bone development	4/100	258/28814	0.0125982	0.0527398	0.0332022	Ptprc/Atp6ap1/Thbs1/Glg1	4
BP	GO:0031111	negative regulation of microtubule polymerization or depolymerization	2/100	49/28814	0.0126122	0.0527398	0.0332022	Arhgef7/Stmn1	2
BP	GO:0045429	positive regulation of nitric oxide biosynthetic process	2/100	49/28814	0.0126122	0.0527398	0.0332022	Insr/Cd36	2
BP	GO:0046633	alpha-beta T cell proliferation	2/100	49/28814	0.0126122	0.0527398	0.0332022	Ptprc/Ceacam1	2
BP	GO:0061900	glial cell activation	2/100	49/28814	0.0126122	0.0527398	0.0332022	Ctsc/Itgam	2
BP	GO:0097237	cellular response to toxic substance	2/100	49/28814	0.0126122	0.0527398	0.0332022	Mpo/Cd36	2
BP	GO:0009306	protein secretion	5/100	399/28814	0.0127987	0.0534217	0.0336314	Cd38/Psap/Steap3/Oga/M6pr	5
BP	GO:0014902	myotube differentiation	3/100	140/28814	0.0128836	0.0535604	0.0337188	Stim1/Pld3/Capn2	3
BP	GO:0035966	response to topologically incorrect protein	3/100	140/28814	0.0128836	0.0535604	0.0337188	Pik3r1/Stt3b/Thbs1	3
BP	GO:0035592	establishment of protein localization to extracellular region	5/100	400/28814	0.0129259	0.0535604	0.0337188	Cd38/Psap/Steap3/Oga/M6pr	5
BP	GO:0042326	negative regulation of phosphorylation	5/100	400/28814	0.0129259	0.0535604	0.0337188	Ptprc/Insr/Ceacam1/Pecam1/Parp14	5
BP	GO:0019058	viral life cycle	4/100	261/28814	0.0130952	0.0541154	0.0340682	Slc3a2/Insr/Ceacam1/Cd74	4
BP	GO:0007157	heterophilic cell-cell adhesion via plasma membrane cell adhesion molecules	2/100	50/28814	0.0131083	0.0541154	0.0340682	Itga4/Itgal	2
BP	GO:0071887	leukocyte apoptotic process	3/100	141/28814	0.0131311	0.0541154	0.0340682	Ceacam1/Itgam/Cd74	3
BP	GO:0001916	positive regulation of T cell mediated cytotoxicity	2/100	51/28814	0.0136128	0.0556856	0.0350567	Ptprc/H2-D1	2
BP	GO:0008038	neuron recognition	2/100	51/28814	0.0136128	0.0556856	0.0350567	Nptn/Emb	2
BP	GO:0042088	T-helper 1 type immune response	2/100	51/28814	0.0136128	0.0556856	0.0350567	H2-Ab1/Slamf1	2
BP	GO:1904407	positive regulation of nitric oxide metabolic process	2/100	51/28814	0.0136128	0.0556856	0.0350567	Insr/Cd36	2
BP	GO:0050729	positive regulation of inflammatory response	3/100	143/28814	0.0136343	0.0556856	0.0350567	Tlr9/Ctsc/Cd47	3
BP	GO:0009991	response to extracellular stimulus	5/100	406/28814	0.0137074	0.0557844	0.0351189	Ptprc/Vps41/Itga4/Insr/Lamp2	5
BP	GO:0071692	protein localization to extracellular region	5/100	406/28814	0.0137074	0.0557844	0.0351189	Cd38/Psap/Steap3/Oga/M6pr	5
BP	GO:0098876	vesicle-mediated transport to the plasma membrane	3/100	144/28814	0.01389	0.0564264	0.035523	Rabep1/Atp6ap1/Sptbn1	3
BP	GO:0032715	negative regulation of interleukin-6 production	2/100	52/28814	0.0141256	0.0569683	0.0358642	Tlr9/Slamf1	2
BP	GO:0045124	regulation of bone resorption	2/100	52/28814	0.0141256	0.0569683	0.0358642	Cd38/Ceacam1	2
BP	GO:1902041	regulation of extrinsic apoptotic signaling pathway via death domain receptors	2/100	52/28814	0.0141256	0.0569683	0.0358642	Thbs1/Tmc8	2
BP	GO:0051928	positive regulation of calcium ion transport	3/100	145/28814	0.0141483	0.0569683	0.0358642	Cd19/Stim1/Oga	3
BP	GO:0090316	positive regulation of intracellular protein transport	3/100	145/28814	0.0141483	0.0569683	0.0358642	Pik3r1/Xpo4/Itgam	3
BP	GO:0030833	regulation of actin filament polymerization	3/100	146/28814	0.0144095	0.0579174	0.0364617	Capn1/Pecam1/Sptbn1	3
BP	GO:0010828	positive regulation of glucose transmembrane transport	2/100	53/28814	0.0146467	0.058561	0.0368669	Insr/Oga	2
BP	GO:0043550	regulation of lipid kinase activity	2/100	53/28814	0.0146467	0.058561	0.0368669	Cd19/Pik3r1	2
BP	GO:2000351	regulation of endothelial cell apoptotic process	2/100	53/28814	0.0146467	0.058561	0.0368669	Itga4/Thbs1	2
BP	GO:0060759	regulation of response to cytokine stimulus	3/100	147/28814	0.0146733	0.0585647	0.0368692	Ptprc/Cd74/Parp14	3
BP	GO:0045089	positive regulation of innate immune response	3/100	148/28814	0.0149399	0.0595245	0.0374734	Tlr9/Cd226/Cd74	3
BP	GO:0044403	biological process involved in symbiotic interaction	4/100	272/28814	0.0150243	0.0597563	0.0376194	Slc3a2/Insr/Ceacam1/Cd74	4
BP	GO:0002714	positive regulation of B cell mediated immunity	2/100	54/28814	0.015176	0.0599412	0.0377358	Ptprc/Cd226	2
BP	GO:0002823	negative regulation of adaptive immune response based on somatic recombination of immune receptors built from immunoglobulin superfamily domains	2/100	54/28814	0.015176	0.0599412	0.0377358	Ptprc/Slamf1	2
BP	GO:0002891	positive regulation of immunoglobulin mediated immune response	2/100	54/28814	0.015176	0.0599412	0.0377358	Ptprc/Cd226	2
BP	GO:0010883	regulation of lipid storage	2/100	54/28814	0.015176	0.0599412	0.0377358	Osbpl11/Cd36	2
BP	GO:0051047	positive regulation of secretion	5/100	417/28814	0.0152219	0.0600187	0.0377846	Cd38/Arhgef7/Itgam/Oga/Cd177	5
BP	GO:0001961	positive regulation of cytokine-mediated signaling pathway	2/100	55/28814	0.0157134	0.0617429	0.0388701	Cd74/Parp14	2
BP	GO:0042531	positive regulation of tyrosine phosphorylation of STAT protein	2/100	55/28814	0.0157134	0.0617429	0.0388701	Pecam1/Parp14	2
BP	GO:0050921	positive regulation of chemotaxis	3/100	151/28814	0.0157561	0.0618039	0.0389085	Thbs1/Slamf1/Cd74	3
BP	GO:0001974	blood vessel remodeling	2/100	56/28814	0.016259	0.0631247	0.0397399	Itga4/Ceacam1	2
BP	GO:0002474	antigen processing and presentation of peptide antigen via MHC class I	2/100	56/28814	0.016259	0.0631247	0.0397399	H2-D1/Ifi30	2
BP	GO:0010665	regulation of cardiac muscle cell apoptotic process	2/100	56/28814	0.016259	0.0631247	0.0397399	Capn2/Capn1	2
BP	GO:0043090	amino acid import	2/100	56/28814	0.016259	0.0631247	0.0397399	Slc3a2/Sfxn3	2
BP	GO:0071709	membrane assembly	2/100	56/28814	0.016259	0.0631247	0.0397399	Psap/Sptbn1	2
BP	GO:0072577	endothelial cell apoptotic process	2/100	56/28814	0.016259	0.0631247	0.0397399	Itga4/Thbs1	2
BP	GO:0072594	establishment of protein localization to organelle	5/100	426/28814	0.0165416	0.0641128	0.040362	Pik3r1/Vps41/Lamp2/Cd36/M6pr	5
BP	GO:0098754	detoxification	2/100	57/28814	0.0168125	0.064942	0.040884	Mpo/Cd36	2
BP	GO:1900271	regulation of long-term synaptic potentiation	2/100	57/28814	0.0168125	0.064942	0.040884	Nptn/Ncstn	2
BP	GO:0097553	calcium ion transmembrane import into cytosol	3/100	155/28814	0.0168828	0.0651029	0.0409853	Cd19/Ptprc/Itpr2	3
BP	GO:0001914	regulation of T cell mediated cytotoxicity	2/100	58/28814	0.0173741	0.0663241	0.0417541	Ptprc/H2-D1	2
BP	GO:0009395	phospholipid catabolic process	2/100	58/28814	0.0173741	0.0663241	0.0417541	Plbd2/Plbd1	2
BP	GO:0042743	hydrogen peroxide metabolic process	2/100	58/28814	0.0173741	0.0663241	0.0417541	Mpo/Insr	2
BP	GO:0043030	regulation of macrophage activation	2/100	58/28814	0.0173741	0.0663241	0.0417541	Ctsc/Thbs1	2
BP	GO:0045058	T cell selection	2/100	58/28814	0.0173741	0.0663241	0.0417541	Ptprc/Cd74	2
BP	GO:0090303	positive regulation of wound healing	2/100	58/28814	0.0173741	0.0663241	0.0417541	Cd36/Thbs1	2
BP	GO:0007009	plasma membrane organization	3/100	158/28814	0.0177567	0.0676715	0.0426024	Ptprc/Psap/Sptbn1	3
BP	GO:0051924	regulation of calcium ion transport	4/100	287/28814	0.0179312	0.0678163	0.0426936	Tlr9/Cd19/Stim1/Oga	4
BP	GO:0002820	negative regulation of adaptive immune response	2/100	59/28814	0.0179435	0.0678163	0.0426936	Ptprc/Slamf1	2
BP	GO:0010662	regulation of striated muscle cell apoptotic process	2/100	59/28814	0.0179435	0.0678163	0.0426936	Capn2/Capn1	2
BP	GO:0031113	regulation of microtubule polymerization	2/100	59/28814	0.0179435	0.0678163	0.0426936	Arhgef7/Stmn1	2
BP	GO:1900015	regulation of cytokine production involved in inflammatory response	2/100	59/28814	0.0179435	0.0678163	0.0426936	Pld3/Pld4	2
BP	GO:0010659	cardiac muscle cell apoptotic process	2/100	60/28814	0.0185208	0.0696516	0.0438489	Capn2/Capn1	2
BP	GO:0032757	positive regulation of interleukin-8 production	2/100	60/28814	0.0185208	0.0696516	0.0438489	Tlr9/Cd74	2
BP	GO:0051591	response to cAMP	2/100	60/28814	0.0185208	0.0696516	0.0438489	Pik3r1/Itpr2	2
BP	GO:0010812	negative regulation of cell-substrate adhesion	2/100	61/28814	0.0191059	0.0712639	0.0448639	Pik3r1/Thbs1	2
BP	GO:0031641	regulation of myelination	2/100	61/28814	0.0191059	0.0712639	0.0448639	Ctsc/Itgax	2
BP	GO:0043300	regulation of leukocyte degranulation	2/100	61/28814	0.0191059	0.0712639	0.0448639	Itgam/Cd177	2
BP	GO:0060760	positive regulation of response to cytokine stimulus	2/100	61/28814	0.0191059	0.0712639	0.0448639	Cd74/Parp14	2
BP	GO:1903409	reactive oxygen species biosynthetic process	2/100	61/28814	0.0191059	0.0712639	0.0448639	Mpo/Cd36	2
BP	GO:0010038	response to metal ion	4/100	295/28814	0.0196153	0.0730447	0.045985	Stim1/Thbs1/Ncstn/Cpne3	4
BP	GO:0010676	positive regulation of cellular carbohydrate metabolic process	2/100	62/28814	0.0196986	0.073116	0.0460299	Insr/Cd36	2
BP	GO:0046850	regulation of bone remodeling	2/100	62/28814	0.0196986	0.073116	0.0460299	Cd38/Ceacam1	2
BP	GO:0010959	regulation of metal ion transport	5/100	446/28814	0.0197423	0.0731588	0.0460569	Tlr9/Cd19/Atp1b3/Stim1/Oga	5
BP	GO:0008064	regulation of actin polymerization or depolymerization	3/100	165/28814	0.0198927	0.0735965	0.0463324	Capn1/Pecam1/Sptbn1	3
BP	GO:0006910	phagocytosis, recognition	3/100	166/28814	0.0202089	0.0739004	0.0465237	Cd47/Cd36/Trbc1	3
BP	GO:0002790	peptide secretion	4/100	298/28814	0.0202712	0.0739004	0.0465237	Cd38/Arhgef7/Oga/Cd74	4
BP	GO:0032409	regulation of transporter activity	4/100	298/28814	0.0202712	0.0739004	0.0465237	Tlr9/Atp1b3/Stim1/Insr	4
BP	GO:0006487	protein N-linked glycosylation	2/100	63/28814	0.0202991	0.0739004	0.0465237	Rpn2/Stt3b	2
BP	GO:0006893	Golgi to plasma membrane transport	2/100	63/28814	0.0202991	0.0739004	0.0465237	Rabep1/Sptbn1	2
BP	GO:0010658	striated muscle cell apoptotic process	2/100	63/28814	0.0202991	0.0739004	0.0465237	Capn2/Capn1	2
BP	GO:0032653	regulation of interleukin-10 production	2/100	63/28814	0.0202991	0.0739004	0.0465237	Tlr9/Cd47	2
BP	GO:0044091	membrane biogenesis	2/100	63/28814	0.0202991	0.0739004	0.0465237	Psap/Sptbn1	2
BP	GO:0072678	T cell migration	2/100	63/28814	0.0202991	0.0739004	0.0465237	Itga4/Itgal	2
BP	GO:1905517	macrophage migration	2/100	63/28814	0.0202991	0.0739004	0.0465237	Thbs1/Slamf1	2
BP	GO:1905952	regulation of lipid localization	3/100	167/28814	0.0205279	0.0746141	0.0469731	Osbpl11/Cd36/Thbs1	3
BP	GO:0030832	regulation of actin filament length	3/100	168/28814	0.0208497	0.0751841	0.0473319	Capn1/Pecam1/Sptbn1	3
BP	GO:0046474	glycerophospholipid biosynthetic process	3/100	168/28814	0.0208497	0.0751841	0.0473319	Pik3r1/Pgap1/Capn2	3
BP	GO:0046887	positive regulation of hormone secretion	3/100	168/28814	0.0208497	0.0751841	0.0473319	Cd38/Arhgef7/Oga	3
BP	GO:0055067	monovalent inorganic cation homeostasis	3/100	168/28814	0.0208497	0.0751841	0.0473319	Tmem106b/Atp1b3/Atp6ap1	3
BP	GO:0062013	positive regulation of small molecule metabolic process	3/100	168/28814	0.0208497	0.0751841	0.0473319	Insr/Cd36/Cd74	3
BP	GO:0033692	cellular polysaccharide biosynthetic process	2/100	64/28814	0.0209071	0.0752723	0.0473875	Insr/Cd36	2
BP	GO:0071496	cellular response to external stimulus	4/100	301/28814	0.0209406	0.0752738	0.0473883	Ptprc/Vps41/Itga4/Lamp2	4
BP	GO:0070482	response to oxygen levels	4/100	302/28814	0.0211667	0.0757551	0.0476913	Cd38/Hyou1/Itpr2/Atp6ap1	4
BP	GO:0072659	protein localization to plasma membrane	4/100	302/28814	0.0211667	0.0757551	0.0476913	Pik3r1/Atp1b3/Atp6ap1/Sptbn1	4
BP	GO:0030041	actin filament polymerization	3/100	169/28814	0.0211742	0.0757551	0.0476913	Capn1/Pecam1/Sptbn1	3
BP	GO:0002244	hematopoietic progenitor cell differentiation	3/100	170/28814	0.0215015	0.0762836	0.0480241	Ptprc/Arhgef7/Pld4	3
BP	GO:0048015	phosphatidylinositol-mediated signaling	3/100	170/28814	0.0215015	0.0762836	0.0480241	Pik3r1/Insr/Ceacam1	3
BP	GO:1904064	positive regulation of cation transmembrane transport	3/100	170/28814	0.0215015	0.0762836	0.0480241	Cd19/Atp1b3/Stim1	3
BP	GO:0002534	cytokine production involved in inflammatory response	2/100	65/28814	0.0215228	0.0762836	0.0480241	Pld3/Pld4	2
BP	GO:0032613	interleukin-10 production	2/100	65/28814	0.0215228	0.0762836	0.0480241	Tlr9/Cd47	2
BP	GO:1901264	carbohydrate derivative transport	2/100	65/28814	0.0215228	0.0762836	0.0480241	Psap/Cd47	2
BP	GO:0010563	negative regulation of phosphorus metabolic process	5/100	457/28814	0.021665	0.0765497	0.0481916	Ptprc/Insr/Ceacam1/Pecam1/Parp14	5
BP	GO:0045936	negative regulation of phosphate metabolic process	5/100	457/28814	0.021665	0.0765497	0.0481916	Ptprc/Insr/Ceacam1/Pecam1/Parp14	5
BP	GO:0010524	positive regulation of calcium ion transport into cytosol	2/100	66/28814	0.0221458	0.077712	0.0489233	Cd19/Oga	2
BP	GO:0015909	long-chain fatty acid transport	2/100	66/28814	0.0221458	0.077712	0.0489233	Cd36/Thbs1	2
BP	GO:0045776	negative regulation of blood pressure	2/100	66/28814	0.0221458	0.077712	0.0489233	Pik3r1/Cd36	2
BP	GO:1903307	positive regulation of regulated secretory pathway	2/100	66/28814	0.0221458	0.077712	0.0489233	Itgam/Cd177	2
BP	GO:0051650	establishment of vesicle localization	3/100	172/28814	0.0221644	0.077712	0.0489233	Tmed9/Steap3/Itga4	3
BP	GO:0048017	inositol lipid-mediated signaling	3/100	173/28814	0.0225001	0.0787676	0.0495879	Pik3r1/Insr/Ceacam1	3
BP	GO:0097193	intrinsic apoptotic signaling pathway	4/100	308/28814	0.0225549	0.0788382	0.0496323	Pik3r1/Hyou1/Steap3/Cd74	4
BP	GO:0000281	mitotic cytokinesis	2/100	67/28814	0.0227764	0.079369	0.0499665	Sptbn1/Stmn1	2
BP	GO:0150076	neuroinflammatory response	2/100	67/28814	0.0227764	0.079369	0.0499665	Ctsc/Itgam	2
BP	GO:1903169	regulation of calcium ion transmembrane transport	3/100	174/28814	0.0228385	0.079464	0.0500263	Tlr9/Cd19/Stim1	3
BP	GO:0061951	establishment of protein localization to plasma membrane	2/100	68/28814	0.0234143	0.0812193	0.0511313	Atp6ap1/Sptbn1	2
BP	GO:0097006	regulation of plasma lipoprotein particle levels	2/100	68/28814	0.0234143	0.0812193	0.0511313	Mpo/Cd36	2
BP	GO:2001242	regulation of intrinsic apoptotic signaling pathway	3/100	177/28814	0.0238704	0.0826757	0.0520482	Hyou1/Steap3/Cd74	3
BP	GO:0060326	cell chemotaxis	4/100	314/28814	0.0239975	0.0827021	0.0520648	Thbs1/Itgam/Slamf1/Cd74	4
BP	GO:0001960	negative regulation of cytokine-mediated signaling pathway	2/100	69/28814	0.0240595	0.0827021	0.0520648	Ptprc/Parp14	2
BP	GO:0006879	cellular iron ion homeostasis	2/100	69/28814	0.0240595	0.0827021	0.0520648	Steap3/Atp6ap1	2
BP	GO:0070613	regulation of protein processing	2/100	69/28814	0.0240595	0.0827021	0.0520648	Thbs1/Glg1	2
BP	GO:1901224	positive regulation of NIK/NF-kappaB signaling	2/100	69/28814	0.0240595	0.0827021	0.0520648	Tlr9/Cd86	2
BP	GO:0042509	regulation of tyrosine phosphorylation of STAT protein	2/100	70/28814	0.0247119	0.0844355	0.0531561	Pecam1/Parp14	2
BP	GO:0046324	regulation of glucose import	2/100	70/28814	0.0247119	0.0844355	0.0531561	Insr/Oga	2
BP	GO:0048662	negative regulation of smooth muscle cell proliferation	2/100	70/28814	0.0247119	0.0844355	0.0531561	Sf1/Pik3r1	2
BP	GO:0050885	neuromuscular process controlling balance	2/100	70/28814	0.0247119	0.0844355	0.0531561	Tpp1/Psap	2
BP	GO:0048660	regulation of smooth muscle cell proliferation	3/100	180/28814	0.0249272	0.0850437	0.053539	Sf1/Pik3r1/Thbs1	3
BP	GO:0002763	positive regulation of myeloid leukocyte differentiation	2/100	71/28814	0.0253716	0.0863012	0.0543307	Itgam/Cd74	2
BP	GO:0034121	regulation of toll-like receptor signaling pathway	2/100	71/28814	0.0253716	0.0863012	0.0543307	Tlr9/Cd36	2
BP	GO:0015833	peptide transport	4/100	320/28814	0.0254951	0.086592	0.0545137	Cd38/Arhgef7/Oga/Cd74	4
BP	GO:0045766	positive regulation of angiogenesis	3/100	183/28814	0.0260091	0.0879133	0.0553455	Stim1/Thbs1/Itgax	3
BP	GO:1904018	positive regulation of vasculature development	3/100	183/28814	0.0260091	0.0879133	0.0553455	Stim1/Thbs1/Itgax	3
BP	GO:0000271	polysaccharide biosynthetic process	2/100	72/28814	0.0260384	0.0879133	0.0553455	Insr/Cd36	2
BP	GO:1903317	regulation of protein maturation	2/100	72/28814	0.0260384	0.0879133	0.0553455	Thbs1/Glg1	2
BP	GO:0042742	defense response to bacterium	5/100	483/28814	0.0266847	0.0897895	0.0565267	Tlr9/Mpo/Cd36/Trbc1/Rnf213	5
BP	GO:0043954	cellular component maintenance	2/100	73/28814	0.0267123	0.0897895	0.0565267	Insr/Cd177	2
BP	GO:0060761	negative regulation of response to cytokine stimulus	2/100	73/28814	0.0267123	0.0897895	0.0565267	Ptprc/Parp14	2
BP	GO:0030032	lamellipodium assembly	2/100	74/28814	0.0273932	0.0918075	0.0577971	Pik3r1/Arhgef7	2
BP	GO:0046824	positive regulation of nucleocytoplasmic transport	2/100	74/28814	0.0273932	0.0918075	0.0577971	Pik3r1/Xpo4	2
BP	GO:0007033	vacuole organization	3/100	187/28814	0.0274903	0.0919975	0.0579167	Tpp1/Tmem106b/Rab1b	3
BP	GO:0051146	striated muscle cell differentiation	4/100	328/28814	0.0275779	0.0921554	0.0580162	Csrp1/Stim1/Pld3/Capn2	4
BP	GO:0016042	lipid catabolic process	4/100	329/28814	0.0278452	0.0927153	0.0583686	Psap/Plbd2/Plbd1/Lipa	4
BP	GO:0043270	positive regulation of ion transport	4/100	329/28814	0.0278452	0.0927153	0.0583686	Cd19/Atp1b3/Stim1/Oga	4
BP	GO:0048659	smooth muscle cell proliferation	3/100	188/28814	0.0278675	0.0927153	0.0583686	Sf1/Pik3r1/Thbs1	3
BP	GO:0002886	regulation of myeloid leukocyte mediated immunity	2/100	75/28814	0.0280811	0.0928836	0.0584745	Itgam/Cd177	2
BP	GO:0007260	tyrosine phosphorylation of STAT protein	2/100	75/28814	0.0280811	0.0928836	0.0584745	Pecam1/Parp14	2
BP	GO:0034637	cellular carbohydrate biosynthetic process	2/100	75/28814	0.0280811	0.0928836	0.0584745	Insr/Cd36	2
BP	GO:1905897	regulation of response to endoplasmic reticulum stress	2/100	75/28814	0.0280811	0.0928836	0.0584745	Pik3r1/Hyou1	2
BP	GO:0043409	negative regulation of MAPK cascade	3/100	189/28814	0.0282475	0.0930288	0.058566	Tlr9/Ptprc/Ceacam1	3
BP	GO:1902107	positive regulation of leukocyte differentiation	3/100	189/28814	0.0282475	0.0930288	0.058566	Ptprc/Itgam/Cd74	3
BP	GO:1903708	positive regulation of hemopoiesis	3/100	189/28814	0.0282475	0.0930288	0.058566	Ptprc/Itgam/Cd74	3
BP	GO:0006486	protein glycosylation	3/100	190/28814	0.0286302	0.0940176	0.0591885	Rpn2/Stt3b/Oga	3
BP	GO:0043413	macromolecule glycosylation	3/100	190/28814	0.0286302	0.0940176	0.0591885	Rpn2/Stt3b/Oga	3
BP	GO:0002712	regulation of B cell mediated immunity	2/100	76/28814	0.0287759	0.0940893	0.0592336	Ptprc/Cd226	2
BP	GO:0002889	regulation of immunoglobulin mediated immune response	2/100	76/28814	0.0287759	0.0940893	0.0592336	Ptprc/Cd226	2
BP	GO:1903036	positive regulation of response to wounding	2/100	76/28814	0.0287759	0.0940893	0.0592336	Cd36/Thbs1	2
BP	GO:0050808	synapse organization	5/100	494/28814	0.0290148	0.0944668	0.0594713	Nptn/Pik3r1/Arhgef7/Insr/Itgam	5
BP	GO:0043122	regulation of I-kappaB kinase/NF-kappaB signaling	3/100	191/28814	0.0290157	0.0944668	0.0594713	Tlr9/Cd36/Cd74	3
BP	GO:0051648	vesicle localization	3/100	191/28814	0.0290157	0.0944668	0.0594713	Tmed9/Steap3/Itga4	3
BP	GO:0005977	glycogen metabolic process	2/100	77/28814	0.0294776	0.0951549	0.0599045	Insr/Cd36	2
BP	GO:0006073	cellular glucan metabolic process	2/100	77/28814	0.0294776	0.0951549	0.0599045	Insr/Cd36	2
BP	GO:0007040	lysosome organization	2/100	77/28814	0.0294776	0.0951549	0.0599045	Tpp1/Tmem106b	2
BP	GO:0043113	receptor clustering	2/100	77/28814	0.0294776	0.0951549	0.0599045	Itga4/Itgal	2
BP	GO:0080171	lytic vacuole organization	2/100	77/28814	0.0294776	0.0951549	0.0599045	Tpp1/Tmem106b	2
BP	GO:2001021	negative regulation of response to DNA damage stimulus	2/100	77/28814	0.0294776	0.0951549	0.0599045	Smchd1/Cd74	2
BP	GO:0002833	positive regulation of response to biotic stimulus	3/100	193/28814	0.029795	0.0959079	0.0603785	Tlr9/Cd226/Cd74	3
BP	GO:0034767	positive regulation of ion transmembrane transport	3/100	193/28814	0.029795	0.0959079	0.0603785	Cd19/Atp1b3/Stim1	3
BP	GO:0042306	regulation of protein import into nucleus	2/100	78/28814	0.0301861	0.096893	0.0609986	Pik3r1/Cd36	2
BP	GO:0044042	glucan metabolic process	2/100	78/28814	0.0301861	0.096893	0.0609986	Insr/Cd36	2
BP	GO:0071277	cellular response to calcium ion	2/100	79/28814	0.0309013	0.0990493	0.0623561	Ncstn/Cpne3	2
CC	GO:0045121	membrane raft	12/100	393/28739	1.28799e-08	1.58298e-06	1.01791e-06	Tpp1/Atp1b3/Ptprc/Stim1/Insr/Lamp2/Cd36/Capn2/Pecam1/Itgam/H2-D1/Cd177	12
CC	GO:0098857	membrane microdomain	12/100	394/28739	1.32467e-08	1.58298e-06	1.01791e-06	Tpp1/Atp1b3/Ptprc/Stim1/Insr/Lamp2/Cd36/Capn2/Pecam1/Itgam/H2-D1/Cd177	12
CC	GO:0043235	receptor complex	10/100	423/28739	2.28508e-06	0.000145156	9.33395e-05	Itpr2/Itga4/Itgal/Insr/Cd36/Cd79b/Ceacam1/Itgam/Itgax/Cd74	10
CC	GO:0005770	late endosome	8/100	246/28739	2.42938e-06	0.000145156	9.33395e-05	Psap/Vps41/H2-Ab1/Steap3/Pld3/Lamp2/M6pr/Cd74	8
CC	GO:0098802	plasma membrane signaling receptor complex	7/100	190/28739	4.70948e-06	0.000225113	0.000144754	Itga4/Itgal/Insr/Cd79b/Ceacam1/Itgam/Itgax	7
CC	GO:0008305	integrin complex	4/100	34/28739	5.90614e-06	0.000235261	0.00015128	Itga4/Itgal/Itgam/Itgax	4
CC	GO:0044853	plasma membrane raft	6/100	136/28739	8.32017e-06	0.000284074	0.000182668	Atp1b3/Stim1/Insr/Cd36/Itgam/Cd177	6
CC	GO:0005774	vacuolar membrane	7/100	239/28739	2.09117e-05	0.000601265	0.000386632	Tmem106b/Vps41/Pld3/Rpn2/Lamp2/Ncstn/H2-D1	7
CC	GO:0098636	protein complex involved in cell adhesion	4/100	48/28739	2.38719e-05	0.000601265	0.000386632	Itga4/Itgal/Itgam/Itgax	4
CC	GO:0016323	basolateral plasma membrane	7/100	246/28739	2.51575e-05	0.000601265	0.000386632	Tlr9/Cd38/Atp1b3/Slc3a2/Erbin/Slc43a3/Ceacam1	7
CC	GO:0030055	cell-substrate junction	6/100	182/28739	4.32409e-05	0.000831966	0.000534979	Ptprc/Arhgef7/Erbin/Pdlim7/Capn2/Cpne3	6
CC	GO:0045335	phagocytic vesicle	5/100	113/28739	4.80732e-05	0.000831966	0.000534979	Tlr9/Lamp2/Pld4/H2-D1/Slamf1	5
CC	GO:0005765	lysosomal membrane	6/100	187/28739	5.0284e-05	0.000831966	0.000534979	Tmem106b/Vps41/Pld3/Lamp2/Ncstn/H2-D1	6
CC	GO:0098852	lytic vacuole membrane	6/100	187/28739	5.0284e-05	0.000831966	0.000534979	Tmem106b/Vps41/Pld3/Lamp2/Ncstn/H2-D1	6
CC	GO:0009925	basal plasma membrane	7/100	276/28739	5.22154e-05	0.000831966	0.000534979	Tlr9/Cd38/Atp1b3/Slc3a2/Erbin/Slc43a3/Ceacam1	7
CC	GO:0045178	basal part of cell	7/100	301/28739	8.98569e-05	0.00134224	0.0008631	Tlr9/Cd38/Atp1b3/Slc3a2/Erbin/Slc43a3/Ceacam1	7
CC	GO:0030139	endocytic vesicle	6/100	211/28739	9.79543e-05	0.00137712	0.000885531	Tlr9/Rabep1/Lamp2/Pld4/H2-D1/Slamf1	6
CC	GO:0005769	early endosome	7/100	327/28739	0.000149976	0.00199135	0.0012805	Vps41/H2-Ab1/Pld3/Pld4/Ncstn/H2-D1/Cd22	7
CC	GO:0030667	secretory granule membrane	4/100	90/28739	0.000280327	0.00352621	0.00226746	Cd38/Itpr2/Lamp2/Cd177	4
CC	GO:0042611	MHC protein complex	3/100	38/28739	0.000315639	0.00361851	0.00232681	H2-Ab1/H2-D1/Cd74	3
CC	GO:0005925	focal adhesion	5/100	169/28739	0.000317944	0.00361851	0.00232681	Ptprc/Arhgef7/Pdlim7/Capn2/Cpne3	5
CC	GO:0070062	extracellular exosome	4/100	104/28739	0.000486049	0.00528026	0.00339537	Cd86/Itga4/Cd47/Lamp2	4
CC	GO:0005775	vacuolar lumen	2/100	11/28739	0.000645926	0.00671201	0.00431602	Pld3/Lamp2	2
CC	GO:0098791	Golgi apparatus subcompartment	6/100	307/28739	0.000727557	0.00700915	0.0045071	Tmem87a/Lamp2/Pld4/H2-D1/M6pr/Glg1	6
CC	GO:1903561	extracellular vesicle	4/100	116/28739	0.000733175	0.00700915	0.0045071	Cd86/Itga4/Cd47/Lamp2	4
CC	GO:0042613	MHC class II protein complex	2/100	12/28739	0.000773353	0.0071089	0.00457123	H2-Ab1/Cd74	2
CC	GO:0043230	extracellular organelle	4/100	125/28739	0.000968971	0.00827086	0.00531841	Cd86/Itga4/Cd47/Lamp2	4
CC	GO:0065010	extracellular membrane-bounded organelle	4/100	125/28739	0.000968971	0.00827086	0.00531841	Cd86/Itga4/Cd47/Lamp2	4
CC	GO:0008250	oligosaccharyltransferase complex	2/100	14/28739	0.00106146	0.00874789	0.00562516	Rpn2/Stt3b	2
CC	GO:0140534	endoplasmic reticulum protein-containing complex	4/100	130/28739	0.00112076	0.00892871	0.00574143	Hyou1/Rpn2/Stt3b/H2-D1	4
CC	GO:0031985	Golgi cisterna	3/100	61/28739	0.00127082	0.00979761	0.00630016	Tmem87a/H2-D1/Glg1	3
CC	GO:0043292	contractile fiber	5/100	237/28739	0.00145731	0.0108843	0.00699891	Csrp1/Rpl4/Pdlim7/Pecam1/Sptbn1	5
CC	GO:0005771	multivesicular body	3/100	66/28739	0.00159563	0.0115562	0.00743099	H2-Ab1/Steap3/Cd74	3
CC	GO:0005797	Golgi medial cisterna	2/100	20/28739	0.00218629	0.0153683	0.00988229	H2-D1/Glg1	2
CC	GO:0016529	sarcoplasmic reticulum	3/100	76/28739	0.00239056	0.0163241	0.0104969	Stim1/Itpr2/Thbs1	3
CC	GO:0005793	endoplasmic reticulum-Golgi intermediate compartment	3/100	78/28739	0.00257403	0.0170887	0.0109886	Tmed9/Rab1b/Tmed4	3
CC	GO:0033017	sarcoplasmic reticulum membrane	2/100	23/28739	0.0028915	0.0186775	0.0120102	Stim1/Itpr2	2
CC	GO:0031902	late endosome membrane	3/100	84/28739	0.00317582	0.0199742	0.012844	Vps41/Pld3/Lamp2	3
CC	GO:0016528	sarcoplasm	3/100	85/28739	0.00328377	0.0201236	0.0129401	Stim1/Itpr2/Thbs1	3
CC	GO:0005795	Golgi stack	3/100	86/28739	0.00339395	0.0202789	0.0130399	Tmem87a/H2-D1/Glg1	3
CC	GO:0097038	perinuclear endoplasmic reticulum	2/100	26/28739	0.00368925	0.021271	0.0136779	Pik3r1/Capn2	2
CC	GO:0005791	rough endoplasmic reticulum	3/100	89/28739	0.003738	0.021271	0.0136779	Rpn2/Rpl4/Vdac3	3
CC	GO:0030670	phagocytic vesicle membrane	2/100	27/28739	0.00397538	0.0220103	0.0141533	Lamp2/H2-D1	2
CC	GO:0030141	secretory granule	6/100	432/28739	0.0040521	0.0220103	0.0141533	Cd38/Mpo/Itpr2/Lamp2/Thbs1/Cd177	6
CC	GO:0005901	caveola	3/100	96/28739	0.0046213	0.0245443	0.0157827	Atp1b3/Insr/Cd36	3
CC	GO:1905369	endopeptidase complex	3/100	99/28739	0.00503521	0.0261612	0.0168225	Capn2/Psma1/F11	3
CC	GO:0030017	sarcomere	4/100	199/28739	0.0052138	0.0265127	0.0170485	Csrp1/Rpl4/Pdlim7/Sptbn1	4
CC	GO:0000421	autophagosome membrane	2/100	36/28739	0.00699171	0.0348129	0.0223857	Rpn2/Lamp2	2
CC	GO:0031672	A band	2/100	38/28739	0.00776675	0.0368579	0.0237008	Rpl4/Sptbn1	2
CC	GO:0032809	neuronal cell body membrane	2/100	38/28739	0.00776675	0.0368579	0.0237008	Insr/Cd22	2
CC	GO:0030016	myofibril	4/100	224/28739	0.00786508	0.0368579	0.0237008	Csrp1/Rpl4/Pdlim7/Sptbn1	4
CC	GO:0044298	cell body membrane	2/100	41/28739	0.00899831	0.0413576	0.0265942	Insr/Cd22	2
CC	GO:0030666	endocytic vesicle membrane	2/100	45/28739	0.0107664	0.0480338	0.0308872	Lamp2/H2-D1	2
CC	GO:1905368	peptidase complex	3/100	131/28739	0.0108528	0.0480338	0.0308872	Capn2/Psma1/F11	3
CC	GO:0001772	immunological synapse	2/100	46/28739	0.0112305	0.0488015	0.0313809	Nptn/Itgal	2
CC	GO:0031252	cell leading edge	5/100	412/28739	0.0146688	0.0626044	0.0402565	Arhgef7/Insr/Pdlim7/Pecam1/Sptbn1	5
CC	GO:0030134	COPII-coated ER to Golgi transport vesicle	2/100	55/28739	0.0157907	0.0662099	0.042575	Tmed9/Tmed4	2
CC	GO:0010008	endosome membrane	4/100	284/28739	0.0174722	0.0719974	0.0462965	Vps41/Pld3/Lamp2/H2-D1	4
MF	GO:0050839	cell adhesion molecule binding	10/98	307/28275	1.18583e-07	3.84208e-05	2.62131e-05	Nptn/Emb/Itga4/Itgal/Cd47/Thbs1/Itgam/Itgax/Cd226/Cd177	10
MF	GO:0005178	integrin binding	7/98	155/28275	1.18304e-06	0.000191652	0.000130757	Itga4/Itgal/Thbs1/Itgam/Itgax/Cd226/Cd177	7
MF	GO:0051117	ATPase binding	5/98	100/28275	2.61812e-05	0.00228382	0.00155816	Tmem106b/Pik3r1/Atp1b3/Tor1aip1/Ncstn	5
MF	GO:0033218	amide binding	9/98	452/28275	2.81954e-05	0.00228382	0.00155816	Tpp1/Pik3r1/Psap/H2-Ab1/Insr/Cd36/Nktr/H2-D1/Cd74	9
MF	GO:0042277	peptide binding	8/98	374/28275	4.85713e-05	0.00314196	0.00214364	Tpp1/Pik3r1/H2-Ab1/Insr/Cd36/Nktr/H2-D1/Cd74	8
MF	GO:1901681	sulfur compound binding	7/98	284/28275	6.07781e-05	0.00314196	0.00214364	Ptprc/Gns/Mpo/Insr/Thbs1/Itgam/F11	7
MF	GO:0016298	lipase activity	5/98	122/28275	6.78818e-05	0.00314196	0.00214364	Plbd2/Pld3/Plbd1/Pld4/Lipa	5
MF	GO:0051861	glycolipid binding	3/98	30/28275	0.000153144	0.0048389	0.00330139	Tpp1/Psap/Ceacam1	3
MF	GO:0038024	cargo receptor activity	4/98	78/28275	0.000158996	0.0048389	0.00330139	Insr/Cd36/Itgam/Lgals3bp	4
MF	GO:0005539	glycosaminoglycan binding	6/98	233/28275	0.000164284	0.0048389	0.00330139	Ptprc/Gns/Mpo/Thbs1/Itgam/F11	6
MF	GO:0019902	phosphatase binding	6/98	233/28275	0.000164284	0.0048389	0.00330139	Pik3r1/Ctsc/Insr/Ceacam1/Pecam1/Cd22	6
MF	GO:0070851	growth factor receptor binding	5/98	153/28275	0.000196826	0.0053143	0.00362574	Tlr9/Nptn/Pik3r1/Ncstn/Ceacam1	5
MF	GO:0098632	cell-cell adhesion mediator activity	3/98	34/28275	0.00022346	0.0055693	0.00379972	Nptn/Emb/Cd47	3
MF	GO:0046943	carboxylic acid transmembrane transporter activity	5/98	168/28275	0.000303401	0.00648762	0.00442625	Slc3a2/Cd36/Slc43a3/Sfxn3/Ceacam1	5
MF	GO:0005342	organic acid transmembrane transporter activity	5/98	169/28275	0.000311801	0.00648762	0.00442625	Slc3a2/Cd36/Slc43a3/Sfxn3/Ceacam1	5
MF	GO:0008201	heparin binding	5/98	170/28275	0.000320376	0.00648762	0.00442625	Ptprc/Mpo/Thbs1/Itgam/F11	5
MF	GO:0008238	exopeptidase activity	4/98	96/28275	0.000353066	0.00672901	0.00459095	Tpp1/Ctsc/Cpm/F11	4
MF	GO:0004620	phospholipase activity	4/98	98/28275	0.000381898	0.00687416	0.00468997	Plbd2/Pld3/Plbd1/Pld4	4
MF	GO:0019903	protein phosphatase binding	5/98	185/28275	0.000471696	0.00781337	0.00533076	Pik3r1/Insr/Ceacam1/Pecam1/Cd22	5
MF	GO:0098631	cell adhesion mediator activity	3/98	44/28275	0.000482306	0.00781337	0.00533076	Nptn/Emb/Cd47	3
MF	GO:0043560	insulin receptor substrate binding	2/98	11/28275	0.000640799	0.00988662	0.00674525	Pik3r1/Insr	2
MF	GO:0042609	CD4 receptor binding	2/98	12/28275	0.000767222	0.0108409	0.00739634	Cd22/Cd74	2
MF	GO:1990782	protein tyrosine kinase binding	4/98	118/28275	0.000769571	0.0108409	0.00739634	Pik3r1/Ceacam1/Cpne3/Itgax	4
MF	GO:0015245	fatty acid transmembrane transporter activity	2/98	13/28275	0.00090467	0.010856	0.00740666	Cd36/Slc43a3	2
MF	GO:0023026	MHC class II protein complex binding	2/98	13/28275	0.00090467	0.010856	0.00740666	H2-Ab1/Cd74	2
MF	GO:0035325	Toll-like receptor binding	2/98	13/28275	0.00090467	0.010856	0.00740666	Cd36/Ceacam1	2
MF	GO:1990405	protein antigen binding	2/98	13/28275	0.00090467	0.010856	0.00740666	H2-Ab1/Itga4	2
MF	GO:0004198	calcium-dependent cysteine-type endopeptidase activity	2/98	14/28275	0.00105307	0.0121855	0.00831368	Capn2/Capn1	2
MF	GO:0005543	phospholipid binding	7/98	459/28275	0.00110332	0.0123267	0.00841005	Tpp1/Psap/Itpr2/Thbs1/Ceacam1/Cpne3/Sptbn1	7
MF	GO:0003823	antigen binding	5/98	232/28275	0.00130211	0.0139968	0.00954947	Psap/H2-Ab1/Itga4/Trbc1/H2-D1	5
MF	GO:0008028	monocarboxylic acid transmembrane transporter activity	3/98	63/28275	0.00137893	0.0139968	0.00954947	Cd36/Slc43a3/Ceacam1	3
MF	GO:0005159	insulin-like growth factor receptor binding	2/98	16/28275	0.0013824	0.0139968	0.00954947	Pik3r1/Insr	2
MF	GO:0019955	cytokine binding	4/98	143/28275	0.00156817	0.0153966	0.0105045	Itga4/Cd36/Cd74/Tmc8	4
MF	GO:0001540	amyloid-beta binding	3/98	67/28275	0.0016469	0.015694	0.0107074	Insr/Cd36/Cd74	3
MF	GO:0008409	5'-3' exonuclease activity	2/98	18/28275	0.00175462	0.0162428	0.0110818	Pld3/Pld4	2
MF	GO:0019838	growth factor binding	4/98	153/28275	0.00200726	0.0180653	0.0123253	Insr/Cd36/Thbs1/Glg1	4
MF	GO:0030169	low-density lipoprotein particle binding	2/98	21/28275	0.00239205	0.0209466	0.0142911	Cd36/Thbs1	2
MF	GO:0004529	exodeoxyribonuclease activity	2/98	22/28275	0.00262533	0.0213709	0.0145806	Pld3/Pld4	2
MF	GO:0016895	exodeoxyribonuclease activity, producing 5'-phosphomonoesters	2/98	22/28275	0.00262533	0.0213709	0.0145806	Pld3/Pld4	2
MF	GO:0005319	lipid transporter activity	4/98	165/28275	0.00263839	0.0213709	0.0145806	Osbpl11/Cd36/Slc43a3/Ceacam1	4
MF	GO:0030971	receptor tyrosine kinase binding	3/98	80/28275	0.00273429	0.0216076	0.014742	Pik3r1/Cpne3/Itgax	3
MF	GO:0023023	MHC protein complex binding	2/98	23/28275	0.00286889	0.0216167	0.0147483	H2-Ab1/Cd74	2
MF	GO:0030506	ankyrin binding	2/98	23/28275	0.00286889	0.0216167	0.0147483	Ptprc/Sptbn1	2
MF	GO:0001671	ATPase activator activity	2/98	24/28275	0.00312265	0.0224831	0.0153393	Atp1b3/Tor1aip1	2
MF	GO:0043395	heparan sulfate proteoglycan binding	2/98	24/28275	0.00312265	0.0224831	0.0153393	Ptprc/Itgam	2
MF	GO:0017134	fibroblast growth factor binding	2/98	26/28275	0.0036605	0.0257827	0.0175905	Thbs1/Glg1	2
MF	GO:0031406	carboxylic acid binding	4/98	184/28275	0.00389655	0.0268613	0.0183264	Psap/Insr/Cd36/Cd22	4
MF	GO:0033293	monocarboxylic acid binding	3/98	93/28275	0.00418091	0.0282211	0.0192542	Psap/Insr/Cd36	3
MF	GO:0038187	pattern recognition receptor activity	2/98	29/28275	0.00454203	0.030033	0.0204904	Tlr9/Cd36	2
MF	GO:0008509	anion transmembrane transporter activity	5/98	313/28275	0.00472828	0.0306392	0.020904	Slc3a2/Cd36/Sfxn3/Vdac3/Pacc1	5
MF	GO:0004175	endopeptidase activity	6/98	450/28275	0.00483239	0.0306999	0.0209453	Tpp1/Ctsc/Capn2/Ncstn/Capn1/F11	6
MF	GO:0071813	lipoprotein particle binding	2/98	31/28275	0.00517872	0.0316586	0.0215994	Cd36/Thbs1	2
MF	GO:0071814	protein-lipid complex binding	2/98	31/28275	0.00517872	0.0316586	0.0215994	Cd36/Thbs1	2
MF	GO:0140677	molecular function activator activity	2/98	32/28275	0.00551156	0.0330693	0.0225619	Atp1b3/Tor1aip1	2
MF	GO:0004197	cysteine-type endopeptidase activity	3/98	105/28275	0.00586207	0.0345329	0.0235605	Ctsc/Capn2/Capn1	3
MF	GO:0042805	actinin binding	2/98	40/28275	0.00851299	0.0490366	0.0334557	Csrp1/Pdlim7	2
MF	GO:0015175	neutral amino acid transmembrane transporter activity	2/98	41/28275	0.0089295	0.0490366	0.0334557	Slc3a2/Sfxn3	2
MF	GO:0043548	phosphatidylinositol 3-kinase binding	2/98	41/28275	0.0089295	0.0490366	0.0334557	Pik3r1/Insr	2
MF	GO:0046703	natural killer cell lectin-like receptor binding	2/98	41/28275	0.0089295	0.0490366	0.0334557	Clec2d/H2-D1	2
MF	GO:0005044	scavenger receptor activity	2/98	43/28275	0.00978933	0.0528624	0.0360659	Cd36/Lgals3bp	2
MF	GO:0001968	fibronectin binding	2/98	48/28275	0.0120923	0.0642279	0.0438202	Itga4/Thbs1	2
MF	GO:0016798	hydrolase activity, acting on glycosyl bonds	3/98	138/28275	0.0123479	0.0645279	0.0440249	Cd38/Manba/Oga	3
MF	GO:0016796	exonuclease activity, active with either ribo- or deoxyribonucleic acids and producing 5'-phosphomonoesters	2/98	51/28275	0.0135767	0.0698228	0.0476374	Pld3/Pld4	2
MF	GO:0017046	peptide hormone binding	2/98	53/28275	0.0146079	0.0739527	0.0504551	Pik3r1/Insr	2
MF	GO:0043394	proteoglycan binding	2/98	55/28275	0.015672	0.0781189	0.0532975	Ptprc/Itgam	2
MF	GO:0004536	deoxyribonuclease activity	2/98	59/28275	0.0178965	0.0878554	0.0599403	Pld3/Pld4	2
MF	GO:0005216	ion channel activity	5/98	438/28275	0.0183053	0.0885213	0.0603946	Stim1/Itpr2/Vdac3/Pacc1/Tmc8	5
MF	GO:0042287	MHC protein binding	2/98	61/28275	0.0190559	0.0907958	0.0619465	H2-D1/Cd74	2
MF	GO:0005504	fatty acid binding	2/98	62/28275	0.0196472	0.0922565	0.062943	Insr/Cd36	2
KEGG	mmu04514	Cell adhesion molecules	11/64	182/9000	5.0077e-08	1.01656e-05	8.27589e-06	Cd86/Ptprc/H2-Ab1/Itga4/Itgal/Pecam1/Itgam/H2-D1/Cd22/Cd226/Glg1	11
KEGG	mmu04142	Lysosome	9/64	135/9000	4.02998e-07	4.09043e-05	3.33004e-05	Tpp1/Psap/Gns/Ctsc/Lamp2/Atp6ap1/Manba/M6pr/Lipa	9
KEGG	mmu04640	Hematopoietic cell lineage	7/64	94/9000	4.13924e-06	0.000248917	0.000202645	Cd19/Cd38/H2-Ab1/Itga4/Cd36/Itgam/Cd22	7
KEGG	mmu04145	Phagosome	9/64	182/9000	4.90477e-06	0.000248917	0.000202645	H2-Ab1/Mpo/Lamp2/Cd36/Atp6ap1/Thbs1/Itgam/H2-D1/M6pr	9
KEGG	mmu05144	Malaria	5/64	57/9000	4.8866e-05	0.00198396	0.00161515	Tlr9/Itgal/Cd36/Thbs1/Pecam1	5
KEGG	mmu05152	Tuberculosis	7/64	180/9000	0.000270527	0.00915282	0.00745135	Tlr9/H2-Ab1/Lamp2/Atp6ap1/Itgam/Itgax/Cd74	7
KEGG	mmu04810	Regulation of actin cytoskeleton	7/64	220/9000	0.000901781	0.0261517	0.0212902	Pik3r1/Arhgef7/Pak2/Itga4/Itgal/Itgam/Itgax	7
KEGG	mmu04670	Leukocyte transendothelial migration	5/64	118/9000	0.00146453	0.0371625	0.0302541	Pik3r1/Itga4/Itgal/Pecam1/Itgam	5
KEGG	mmu04218	Cellular senescence	6/64	184/9000	0.00188769	0.0414274	0.0337262	Pik3r1/Itpr2/Capn2/Capn1/H2-D1/Vdac3	6
KEGG	mmu04960	Aldosterone-regulated sodium reabsorption	3/64	38/9000	0.00242279	0.0414274	0.0337262	Pik3r1/Atp1b3/Insr	3
KEGG	mmu04662	B cell receptor signaling pathway	4/64	81/9000	0.00256858	0.0414274	0.0337262	Cd19/Pik3r1/Cd79b/Cd22	4
KEGG	mmu04210	Apoptosis	5/64	136/9000	0.00273229	0.0414274	0.0337262	Pik3r1/Itpr2/Ctsc/Capn2/Capn1	5
KEGG	mmu04216	Ferroptosis	3/64	40/9000	0.00280898	0.0414274	0.0337262	Slc3a2/Steap3/Vdac3	3
KEGG	mmu05323	Rheumatoid arthritis	4/64	87/9000	0.00332914	0.0414274	0.0337262	Cd86/H2-Ab1/Itgal/Atp6ap1	4
KEGG	mmu04672	Intestinal immune network for IgA production	3/64	43/9000	0.00345594	0.0414274	0.0337262	Cd86/H2-Ab1/Itga4	3
KEGG	mmu04512	ECM-receptor interaction	4/64	88/9000	0.00346929	0.0414274	0.0337262	Itga4/Cd47/Cd36/Thbs1	4
KEGG	mmu05416	Viral myocarditis	4/64	88/9000	0.00346929	0.0414274	0.0337262	Cd86/H2-Ab1/Itgal/H2-D1	4
KEGG	mmu04612	Antigen processing and presentation	4/64	90/9000	0.00376154	0.0424219	0.0345358	H2-Ab1/H2-D1/Ifi30/Cd74	4
KEGG	mmu04979	Cholesterol metabolism	3/64	50/9000	0.00529846	0.055755	0.0453904	Cd36/Lipa/Vdac3	3
KEGG	mmu05010	Alzheimer disease	8/64	383/9000	0.0054931	0.055755	0.0453904	Pik3r1/Itpr2/Insr/Capn2/Ncstn/Capn1/Vdac3/Psma1	8
KEGG	mmu04141	Protein processing in endoplasmic reticulum	5/64	172/9000	0.00738968	0.0705701	0.0574514	Hyou1/Rpn2/Stt3b/Capn2/Capn1	5
KEGG	mmu04931	Insulin resistance	4/64	110/9000	0.007648	0.0705701	0.0574514	Pik3r1/Insr/Cd36/Oga	4
KEGG	mmu05330	Allograft rejection	3/64	63/9000	0.0100561	0.0850576	0.0692457	Cd86/H2-Ab1/H2-D1	3
KEGG	mmu05332	Graft-versus-host disease	3/64	63/9000	0.0100561	0.0850576	0.0692457	Cd86/H2-Ab1/H2-D1	3
